# Supplementary material for: The draft genome of mandrill (Mandrillus sphinx): An Old World monkey
Source: Sci Rep. 2020 Feb 12;10:2431. doi: 10.1038/s41598-020-59110-3 (PMC7016171; doi:10.1038/s41598-020-59110-3)
Supplement: Supplementary file 2 — Supplementary Information 2. [file 41598_2020_59110_MOESM2_ESM.xlsx]

## Sheet: fam.expan.list.difgoall.filt_on
GO_ID	GO_Term	GO_Class	Pvalue	AdjustedPv	x1	x2	n	N	EnrichDirect	GOlevl	gene names
GO:0005198	structural molecule activity	MF	0	0	844	1913	3221	29970	Over	2	Masph21520,Masph09198,Masph08173,Masph05304,Masph05825,Masph11130,Masph00023,Masph04873,Masph18778,Masph08558,Masph15874,Masph04463,Masph21487,Masph01730,Masph07479,Masph10239,Masph08784,Masph13193,Masph00657,Masph19124,Masph09402,Masph20009,Masph20209,Masph05063,Masph01771,Masph05981,Masph12131,Masph11023,Masph21853,Masph15223,Masph01742,Masph09034,Masph21206,Masph14364,Masph17123,Masph19158,Mas…
GO:0003735	structural constituent of ribosome	MF	0	0	701	1362	3221	29970	Over	3	Masph21520,Masph09198,Masph08173,Masph05304,Masph05825,Masph11130,Masph00023,Masph04873,Masph18778,Masph08558,Masph15874,Masph04463,Masph21487,Masph01730,Masph07479,Masph10239,Masph08784,Masph13193,Masph00657,Masph09402,Masph20009,Masph20209,Masph05063,Masph01771,Masph05981,Masph12131,Masph11023,Masph21853,Masph15223,Masph01742,Masph09034,Masph21206,Masph14364,Masph17123,Masph19158,Masph03888,Mas…
GO:0005840	ribosome	CC	0	0	701	1367	3221	29970	Over	4	Masph21520,Masph09198,Masph08173,Masph05304,Masph05825,Masph11130,Masph00023,Masph04873,Masph18778,Masph08558,Masph15874,Masph04463,Masph21487,Masph01730,Masph07479,Masph10239,Masph08784,Masph13193,Masph00657,Masph09402,Masph20009,Masph20209,Masph05063,Masph01771,Masph05981,Masph12131,Masph11023,Masph21853,Masph15223,Masph01742,Masph09034,Masph21206,Masph14364,Masph17123,Masph19158,Masph03888,Mas…
GO:0006412	translation	BP	0	0	714	1567	3221	29970	Over	5	Masph21520,Masph09198,Masph08173,Masph05304,Masph05825,Masph11130,Masph00023,Masph04873,Masph18778,Masph08558,Masph15874,Masph04463,Masph21487,Masph01730,Masph07479,Masph10239,Masph08784,Masph13193,Masph00657,Masph09402,Masph20009,Masph20209,Masph05063,Masph01771,Masph05981,Masph12131,Masph11023,Masph21853,Masph15223,Masph01742,Masph09034,Masph21206,Masph14364,Masph17123,Masph19158,Masph03888,Mas…
GO:0030529	ribonucleoprotein complex	CC	0	0	726	1517	3221	29970	Over	3	Masph21520,Masph09198,Masph08173,Masph05304,Masph05825,Masph11130,Masph00023,Masph04873,Masph18778,Masph08558,Masph15874,Masph04463,Masph21487,Masph01730,Masph07479,Masph10239,Masph08784,Masph13193,Masph00657,Masph09402,Masph20009,Masph20209,Masph05063,Masph01771,Masph05981,Masph12131,Masph11023,Masph21853,Masph15223,Masph01742,Masph09034,Masph21206,Masph14364,Masph17123,Masph19158,Masph16199,Mas…
GO:0043228	non-membrane-bounded organelle	CC	0	0	998	2843	3221	29970	Over	3	Masph21520,Masph09198,Masph08173,Masph05304,Masph05825,Masph11130,Masph00023,Masph04873,Masph18778,Masph08558,Masph15874,Masph04463,Masph21487,Masph01730,Masph07479,Masph10239,Masph08784,Masph13193,Masph00657,Masph09402,Masph20009,Masph11613,Masph11511,Masph13986,Masph08730,Masph14327,Masph07788,Masph20616,Masph14609,Masph16478,Masph18260,Masph20331,Masph11510,Masph06665,Masph03916,Masph15619,Mas…
GO:0043232	intracellular non-membrane-bounded organelle	CC	0	0	998	2843	3221	29970	Over	4	Masph21520,Masph09198,Masph08173,Masph05304,Masph05825,Masph11130,Masph00023,Masph04873,Masph18778,Masph08558,Masph15874,Masph04463,Masph21487,Masph01730,Masph07479,Masph10239,Masph08784,Masph13193,Masph00657,Masph09402,Masph20009,Masph11613,Masph11511,Masph13986,Masph08730,Masph14327,Masph07788,Masph20616,Masph14609,Masph16478,Masph18260,Masph20331,Masph11510,Masph06665,Masph03916,Masph15619,Mas…
GO:0044444	cytoplasmic part	CC	1.79357e-244	2.68363e-242	787	2616	3221	29970	Over	4	Masph21520,Masph09198,Masph08173,Masph05304,Masph05825,Masph11130,Masph00023,Masph04873,Masph18778,Masph08558,Masph15874,Masph04463,Masph21487,Masph01730,Masph07479,Masph10239,Masph08784,Masph13193,Masph00657,Masph09402,Masph20009,Masph20209,Masph05063,Masph01771,Masph05981,Masph12131,Masph11023,Masph21853,Masph15223,Masph01742,Masph09034,Masph21206,Masph14364,Masph17123,Masph19158,Masph03888,Mas…
GO:0032991	macromolecular complex	CC	1.61434e-223	2.14707e-221	1011	3992	3221	29970	Over	2	Masph21520,Masph09198,Masph08173,Masph05304,Masph05825,Masph11130,Masph00023,Masph04873,Masph18778,Masph08558,Masph15874,Masph04463,Masph21487,Masph01730,Masph07479,Masph10239,Masph08784,Masph13193,Masph00657,Masph09402,Masph20009,Masph14429,Masph20209,Masph05063,Masph01771,Masph05981,Masph12131,Masph11023,Masph21853,Masph15223,Masph01742,Masph09034,Masph21206,Masph14364,Masph17123,Masph19158,Mas…
GO:0043226	organelle	CC	8.34872e-204	9.08492e-202	1229	5534	3221	29970	Over	2	Masph21520,Masph09198,Masph08173,Masph05304,Masph05825,Masph11130,Masph00023,Masph04873,Masph18778,Masph08558,Masph15874,Masph04463,Masph21487,Masph01730,Masph07479,Masph10239,Masph08784,Masph13193,Masph00657,Masph09402,Masph20009,Masph11613,Masph11511,Masph13986,Masph08730,Masph14327,Masph07788,Masph20616,Masph14609,Masph16478,Masph18260,Masph20331,Masph11510,Masph06665,Masph03916,Masph15619,Mas…
GO:0043229	intracellular organelle	CC	8.34872e-204	9.08492e-202	1229	5534	3221	29970	Over	3	Masph21520,Masph09198,Masph08173,Masph05304,Masph05825,Masph11130,Masph00023,Masph04873,Masph18778,Masph08558,Masph15874,Masph04463,Masph21487,Masph01730,Masph07479,Masph10239,Masph08784,Masph13193,Masph00657,Masph09402,Masph20009,Masph11613,Masph11511,Masph13986,Masph08730,Masph14327,Masph07788,Masph20616,Masph14609,Masph16478,Masph18260,Masph20331,Masph11510,Masph06665,Masph03916,Masph15619,Mas…
GO:0005737	cytoplasm	CC	1.37634e-189	1.3729e-187	819	3133	3221	29970	Over	4	Masph21520,Masph09198,Masph08173,Masph05304,Masph05825,Masph11130,Masph00023,Masph04873,Masph18778,Masph08558,Masph15874,Masph04463,Masph21487,Masph01730,Masph07479,Masph10239,Masph08784,Masph13193,Masph00657,Masph09402,Masph20009,Masph20209,Masph05063,Masph01771,Masph05981,Masph12131,Masph11023,Masph21853,Masph15223,Masph01742,Masph09034,Masph21206,Masph14364,Masph17123,Masph19158,Masph03888,Mas…
GO:0044424	intracellular part	CC	4.23572e-171	3.90012e-169	1305	6428	3221	29970	Over	3	Masph21520,Masph09198,Masph08173,Masph05304,Masph05825,Masph11130,Masph00023,Masph04873,Masph18778,Masph08558,Masph15874,Masph04463,Masph21487,Masph01730,Masph07479,Masph10239,Masph08784,Masph13193,Masph00657,Masph09402,Masph20009,Masph14429,Masph11613,Masph11511,Masph13986,Masph08730,Masph14327,Masph07788,Masph20616,Masph14609,Masph16478,Masph18260,Masph20331,Masph11510,Masph06665,Masph03916,Mas…
GO:0044267	cellular protein metabolic process	BP	9.03656e-149	7.72626e-147	890	3911	3221	29970	Over	5	Masph21520,Masph09198,Masph08173,Masph05304,Masph05825,Masph11130,Masph00023,Masph04873,Masph18778,Masph08558,Masph15874,Masph04463,Masph21487,Masph01730,Masph07479,Masph10239,Masph08784,Masph13193,Masph00657,Masph09402,Masph20009,Masph20209,Masph05063,Masph01771,Masph05981,Masph12131,Masph11023,Masph21853,Masph15223,Masph01742,Masph09034,Masph21206,Masph14364,Masph17123,Masph19158,Masph20246,Mas…
GO:0044391	ribosomal subunit	CC	6.60037e-140	5.26709e-138	114	155	3221	29970	Over	4	Masph21520,Masph09198,Masph08173,Masph05304,Masph05825,Masph11130,Masph00023,Masph04873,Masph18778,Masph08558,Masph15874,Masph21487,Masph01730,Masph07479,Masph10239,Masph08784,Masph13193,Masph00657,Masph03888,Masph01047,Masph01453,Masph03094,Masph09863,Masph21644,Masph03580,Masph19933,Masph10482,Masph17076,Masph15244,Masph13479,Masph03946,Masph21725,Masph16845,Masph08453,Masph06978,Masph21392,Mas…
GO:0005622	intracellular	CC	1.94599e-134	1.45584e-132	1390	7578	3221	29970	Over	3	Masph21520,Masph09198,Masph08173,Masph05304,Masph05825,Masph11130,Masph00023,Masph04873,Masph18778,Masph08558,Masph15874,Masph04463,Masph21487,Masph01730,Masph07479,Masph10239,Masph08784,Masph13193,Masph00657,Masph09402,Masph20009,Masph14429,Masph11613,Masph11511,Masph13986,Masph08730,Masph14327,Masph07788,Masph20616,Masph14609,Masph16478,Masph18260,Masph20331,Masph11510,Masph06665,Masph03916,Mas…
GO:0005623	cell	CC	1.68146e-103	1.11817e-101	1422	8388	3221	29970	Over	2	Masph21520,Masph09198,Masph08173,Masph05304,Masph05825,Masph11130,Masph00023,Masph04873,Masph18778,Masph08558,Masph15874,Masph04463,Masph21487,Masph01730,Masph07479,Masph10239,Masph08784,Masph13193,Masph00657,Masph19124,Masph09402,Masph20009,Masph14429,Masph11613,Masph11511,Masph13986,Masph08730,Masph14327,Masph07788,Masph20616,Masph14609,Masph16478,Masph18260,Masph20331,Masph11510,Masph06665,Mas…
GO:0044464	cell part	CC	1.68146e-103	1.11817e-101	1422	8388	3221	29970	Over	2	Masph21520,Masph09198,Masph08173,Masph05304,Masph05825,Masph11130,Masph00023,Masph04873,Masph18778,Masph08558,Masph15874,Masph04463,Masph21487,Masph01730,Masph07479,Masph10239,Masph08784,Masph13193,Masph00657,Masph19124,Masph09402,Masph20009,Masph14429,Masph11613,Masph11511,Masph13986,Masph08730,Masph14327,Masph07788,Masph20616,Masph14609,Masph16478,Masph18260,Masph20331,Masph11510,Masph06665,Mas…
GO:0031492	nucleosomal DNA binding	MF	1.54734e-98	9.26083e-97	65	75	3221	29970	Over	5	Masph11613,Masph11511,Masph13986,Masph08730,Masph14327,Masph07788,Masph20616,Masph14609,Masph16478,Masph18260,Masph20331,Masph11510,Masph06665,Masph03916,Masph15619,Masph21100,Masph18987,Masph18042,Masph02463,Masph18732,Masph04657,Masph09325,Masph15271,Masph14650,Masph18875,Masph17255,Masph17510,Masph01752,Masph01446,Masph09057,Masph21469,Masph17672,Masph21850,Masph17767,Masph05207,Masph21092,Mas…
GO:0031490	chromatin DNA binding	MF	1.54734e-98	9.26083e-97	65	75	3221	29970	Over	4	Masph11613,Masph11511,Masph13986,Masph08730,Masph14327,Masph07788,Masph20616,Masph14609,Masph16478,Masph18260,Masph20331,Masph11510,Masph06665,Masph03916,Masph15619,Masph21100,Masph18987,Masph18042,Masph02463,Masph18732,Masph04657,Masph09325,Masph15271,Masph14650,Masph18875,Masph17255,Masph17510,Masph01752,Masph01446,Masph09057,Masph21469,Masph17672,Masph21850,Masph17767,Masph05207,Masph21092,Mas…
GO:0019538	protein metabolic process	BP	1.75132e-98	9.98254e-97	914	4684	3221	29970	Over	4	Masph21520,Masph09198,Masph08173,Masph05304,Masph05825,Masph11130,Masph00023,Masph04873,Masph18778,Masph08558,Masph15874,Masph04463,Masph21487,Masph01730,Masph07479,Masph10239,Masph08784,Masph13193,Masph00657,Masph09402,Masph20009,Masph20209,Masph05063,Masph01771,Masph05981,Masph12131,Masph11023,Masph21853,Masph15223,Masph01742,Masph09034,Masph21206,Masph14364,Masph17123,Masph19158,Masph20246,Mas…
GO:0031491	nucleosome binding	MF	2.89155e-92	1.57327e-90	65	79	3221	29970	Over	4	Masph11613,Masph11511,Masph13986,Masph08730,Masph14327,Masph07788,Masph20616,Masph14609,Masph16478,Masph18260,Masph20331,Masph11510,Masph06665,Masph03916,Masph15619,Masph21100,Masph18987,Masph18042,Masph02463,Masph18732,Masph04657,Masph09325,Masph15271,Masph14650,Masph18875,Masph17255,Masph17510,Masph01752,Masph01446,Masph09057,Masph21469,Masph17672,Masph21850,Masph17767,Masph05207,Masph21092,Mas…
GO:0044249	cellular biosynthetic process	BP	8.87041e-92	4.61647e-90	921	4836	3221	29970	Over	4	Masph21520,Masph09198,Masph08173,Masph05304,Masph05825,Masph11130,Masph00023,Masph04873,Masph18778,Masph08558,Masph15874,Masph04463,Masph21487,Masph01730,Masph07479,Masph10239,Masph08784,Masph13193,Masph00657,Masph09402,Masph20009,Masph20209,Masph05063,Masph01771,Masph05981,Masph12131,Masph11023,Masph21853,Masph15223,Masph01742,Masph09034,Masph21206,Masph14364,Masph17123,Masph19158,Masph03888,Mas…
GO:0000413	protein peptidyl-prolyl isomerization	BP	1.12009e-91	5.36299e-90	92	146	3221	29970	Over	8	Masph16863,Masph17850,Masph21795,Masph21142,Masph10185,Masph16265,Masph20977,Masph05176,Masph19420,Masph15778,Masph00472,Masph17845,Masph21472,Masph13981,Masph14261,Masph21289,Masph10765,Masph03582,Masph02324,Masph09524,Masph04611,Masph09911,Masph16121,Masph20978,Masph16390,Masph09170,Masph05998,Masph18546,Masph01961,Masph21223,Masph02107,Masph05282,Masph00565,Masph18793,Masph02069,Masph14807,Mas…
GO:0018208	peptidyl-proline modification	BP	1.12009e-91	5.36299e-90	92	146	3221	29970	Over	7	Masph16863,Masph17850,Masph21795,Masph21142,Masph10185,Masph16265,Masph20977,Masph05176,Masph19420,Masph15778,Masph00472,Masph17845,Masph21472,Masph13981,Masph14261,Masph21289,Masph10765,Masph03582,Masph02324,Masph09524,Masph04611,Masph09911,Masph16121,Masph20978,Masph16390,Masph09170,Masph05998,Masph18546,Masph01961,Masph21223,Masph02107,Masph05282,Masph00565,Masph18793,Masph02069,Masph14807,Mas…
GO:0003755	peptidyl-prolyl cis-trans isomerase activity	MF	8.11878e-91	3.59933e-89	92	147	3221	29970	Over	5	Masph16863,Masph17850,Masph21795,Masph21142,Masph10185,Masph16265,Masph20977,Masph05176,Masph19420,Masph15778,Masph00472,Masph17845,Masph21472,Masph13981,Masph14261,Masph21289,Masph10765,Masph03582,Masph02324,Masph09524,Masph04611,Masph09911,Masph16121,Masph20978,Masph16390,Masph09170,Masph05998,Masph18546,Masph01961,Masph21223,Masph02107,Masph05282,Masph00565,Masph18793,Masph02069,Masph14807,Mas…
GO:0016859	cis-trans isomerase activity	MF	8.11878e-91	3.59933e-89	92	147	3221	29970	Over	4	Masph16863,Masph17850,Masph21795,Masph21142,Masph10185,Masph16265,Masph20977,Masph05176,Masph19420,Masph15778,Masph00472,Masph17845,Masph21472,Masph13981,Masph14261,Masph21289,Masph10765,Masph03582,Masph02324,Masph09524,Masph04611,Masph09911,Masph16121,Masph20978,Masph16390,Masph09170,Masph05998,Masph18546,Masph01961,Masph21223,Masph02107,Masph05282,Masph00565,Masph18793,Masph02069,Masph14807,Mas…
GO:0009058	biosynthetic process	BP	6.06335e-88	2.59208e-86	929	4955	3221	29970	Over	3	Masph21520,Masph09198,Masph08173,Masph05304,Masph05825,Masph11130,Masph00023,Masph04873,Masph18778,Masph08558,Masph15874,Masph04463,Masph21487,Masph01730,Masph07479,Masph10239,Masph08784,Masph13193,Masph00657,Masph09402,Masph20009,Masph20209,Masph05063,Masph01771,Masph05981,Masph12131,Masph11023,Masph21853,Masph15223,Masph01742,Masph09034,Masph21206,Masph14364,Masph17123,Masph19158,Masph03888,Mas…
GO:0034645	cellular macromolecule biosynthetic process	BP	2.27271e-87	9.38079e-86	826	4237	3221	29970	Over	5	Masph21520,Masph09198,Masph08173,Masph05304,Masph05825,Masph11130,Masph00023,Masph04873,Masph18778,Masph08558,Masph15874,Masph04463,Masph21487,Masph01730,Masph07479,Masph10239,Masph08784,Masph13193,Masph00657,Masph09402,Masph20009,Masph20209,Masph05063,Masph01771,Masph05981,Masph12131,Masph11023,Masph21853,Masph15223,Masph01742,Masph09034,Masph21206,Masph14364,Masph17123,Masph19158,Masph03888,Mas…
GO:0010467	gene expression	BP	7.09727e-87	2.83181e-85	846	4384	3221	29970	Over	4	Masph21520,Masph09198,Masph08173,Masph05304,Masph05825,Masph11130,Masph00023,Masph04873,Masph18778,Masph08558,Masph15874,Masph04463,Masph21487,Masph01730,Masph07479,Masph10239,Masph08784,Masph13193,Masph00657,Masph09402,Masph20009,Masph20209,Masph05063,Masph01771,Masph05981,Masph12131,Masph11023,Masph21853,Masph15223,Masph01742,Masph09034,Masph21206,Masph14364,Masph17123,Masph19158,Masph03888,Mas…
GO:0009059	macromolecule biosynthetic process	BP	4.09377e-86	1.58073e-84	826	4256	3221	29970	Over	4	Masph21520,Masph09198,Masph08173,Masph05304,Masph05825,Masph11130,Masph00023,Masph04873,Masph18778,Masph08558,Masph15874,Masph04463,Masph21487,Masph01730,Masph07479,Masph10239,Masph08784,Masph13193,Masph00657,Masph09402,Masph20009,Masph20209,Masph05063,Masph01771,Masph05981,Masph12131,Masph11023,Masph21853,Masph15223,Masph01742,Masph09034,Masph21206,Masph14364,Masph17123,Masph19158,Masph03888,Mas…
GO:0015934	large ribosomal subunit	CC	5.5682e-72	1.96033e-70	64	93	3221	29970	Over	4	Masph21520,Masph09198,Masph08173,Masph05304,Masph05825,Masph11130,Masph00023,Masph04873,Masph18778,Masph08558,Masph15874,Masph21487,Masph01730,Masph07479,Masph10239,Masph08784,Masph13193,Masph00657,Masph09506,Masph19296,Masph11164,Masph12535,Masph09790,Masph21057,Masph06607,Masph04425,Masph05266,Masph15705,Masph05278,Masph05296,Masph04980,Masph01164,Masph01894,Masph07477,Masph16483,
GO:0016853	isomerase activity	MF	2.09465e-69	7.16371e-68	119	271	3221	29970	Over	3	Masph16863,Masph17850,Masph21795,Masph21142,Masph10185,Masph16265,Masph20977,Masph05176,Masph19420,Masph15778,Masph00472,Masph17845,Masph21472,Masph13981,Masph14261,Masph21289,Masph10765,Masph03582,Masph02324,Masph09524,Masph04611,Masph09911,Masph16121,Masph20978,Masph16390,Masph09170,Masph05998,Masph18546,Masph01961,Masph21223,Masph02107,Masph05282,Masph00565,Masph18793,Masph02069,Masph14807,Mas…
GO:0015935	small ribosomal subunit	CC	3.29319e-69	1.09498e-67	50	62	3221	29970	Over	4	Masph03888,Masph01047,Masph01453,Masph03094,Masph09863,Masph21644,Masph03580,Masph19933,Masph10482,Masph17076,Masph15244,Masph13479,Masph03946,Masph21725,Masph16845,Masph08453,Masph06978,Masph21392,Masph19233,Masph12067,Masph21538,Masph19253,Masph02362,Masph00279,Masph18533,Masph06074,Masph18155,
GO:0016620	oxidoreductase activity, acting on the aldehyde or oxo group of donors, NAD or NADP as acceptor	MF	4.07426e-60	1.21922e-58	60	95	3221	29970	Over	5	Masph10760,Masph06114,Masph13870,Masph11380,Masph15999,Masph19355,Masph11187,Masph13234,Masph21645,Masph20288,Masph00688,Masph05135,Masph17226,Masph16580,Masph19304,Masph21370,Masph19402,Masph12379,Masph01815,Masph09455,Masph09236,Masph18344,Masph07285,Masph17917,Masph18638,Masph16409,Masph13155,Masph18771,Masph12380,Masph07086,Masph14995,Masph17537,Masph04579,Masph16224,Masph20144,Masph02562,Mas…
GO:0003682	chromatin binding	MF	3.77774e-57	1.10292e-55	65	113	3221	29970	Over	3	Masph11613,Masph11511,Masph13986,Masph08730,Masph14327,Masph07788,Masph20616,Masph14609,Masph16478,Masph18260,Masph20331,Masph11510,Masph06665,Masph03916,Masph15619,Masph21100,Masph18987,Masph18042,Masph02463,Masph18732,Masph04657,Masph09325,Masph15271,Masph14650,Masph18875,Masph17255,Masph17510,Masph01752,Masph01446,Masph09057,Masph21469,Masph17672,Masph21850,Masph17767,Masph05207,Masph21092,Mas…
GO:0043566	structure-specific DNA binding	MF	9.58543e-56	2.73185e-54	65	115	3221	29970	Over	5	Masph11613,Masph11511,Masph13986,Masph08730,Masph14327,Masph07788,Masph20616,Masph14609,Masph16478,Masph18260,Masph20331,Masph11510,Masph06665,Masph03916,Masph15619,Masph21100,Masph18987,Masph18042,Masph02463,Masph18732,Masph04657,Masph09325,Masph15271,Masph14650,Masph18875,Masph17255,Masph17510,Masph01752,Masph01446,Masph09057,Masph21469,Masph17672,Masph21850,Masph17767,Masph05207,Masph21092,Mas…
GO:0018193	peptidyl-amino acid modification	BP	3.43631e-53	9.56572e-52	92	211	3221	29970	Over	6	Masph16863,Masph17850,Masph21795,Masph21142,Masph10185,Masph16265,Masph20977,Masph05176,Masph19420,Masph15778,Masph00472,Masph17845,Masph21472,Masph13981,Masph14261,Masph21289,Masph10765,Masph03582,Masph02324,Masph09524,Masph04611,Masph09911,Masph16121,Masph20978,Masph16390,Masph09170,Masph05998,Masph18546,Masph01961,Masph21223,Masph02107,Masph05282,Masph00565,Masph18793,Masph02069,Masph14807,Mas…
GO:0005882	intermediate filament	CC	5.04268e-52	1.34135e-50	126	352	3221	29970	Over	4	Masph04501,Masph20568,Masph03408,Masph05985,Masph06837,Masph18137,Masph18600,Masph11879,Masph19935,Masph06894,Masph17250,Masph16268,Masph20158,Masph20110,Masph03331,Masph16531,Masph18556,Masph18942,Masph14321,Masph15837,Masph19254,Masph05970,Masph15917,Masph03874,Masph20342,Masph04160,Masph09240,Masph20440,Masph17824,Masph07455,Masph14106,Masph18941,Masph16197,Masph05571,Masph13042,Masph21422,Mas…
GO:0045111	intermediate filament cytoskeleton	CC	5.04268e-52	1.34135e-50	126	352	3221	29970	Over	6	Masph04501,Masph20568,Masph03408,Masph05985,Masph06837,Masph18137,Masph18600,Masph11879,Masph19935,Masph06894,Masph17250,Masph16268,Masph20158,Masph20110,Masph03331,Masph16531,Masph18556,Masph18942,Masph14321,Masph15837,Masph19254,Masph05970,Masph15917,Masph03874,Masph20342,Masph04160,Masph09240,Masph20440,Masph17824,Masph07455,Masph14106,Masph18941,Masph16197,Masph05571,Masph13042,Masph21422,Mas…
GO:0004984	olfactory receptor activity	MF	2.11721e-49	5.50935e-48	238	931	3221	29970	Over	5	Masph00595,Masph12211,Masph00594,Masph02940,Masph12216,Masph20262,Masph10013,Masph10007,Masph10012,Masph10011,Masph10009,Masph10014,Masph10017,Masph14769,Masph14770,Masph14772,Masph14771,Masph14768,Masph13098,Masph13097,Masph02397,Masph02398,Masph11489,Masph11490,Masph11484,Masph11483,Masph15476,Masph15477,Masph08907,Masph08911,Masph08909,Masph00214,Masph00211,Masph02922,Masph00213,Masph21809,Mas…
GO:0016903	oxidoreductase activity, acting on the aldehyde or oxo group of donors	MF	2.58824e-48	6.59175e-47	60	111	3221	29970	Over	4	Masph10760,Masph06114,Masph13870,Masph11380,Masph15999,Masph19355,Masph11187,Masph13234,Masph21645,Masph20288,Masph00688,Masph05135,Masph17226,Masph16580,Masph19304,Masph21370,Masph19402,Masph12379,Masph01815,Masph09455,Masph09236,Masph18344,Masph07285,Masph17917,Masph18638,Masph16409,Masph13155,Masph18771,Masph12380,Masph07086,Masph14995,Masph17537,Masph04579,Masph16224,Masph20144,Masph02562,Mas…
GO:0006457	protein folding	BP	2.19079e-46	5.46329e-45	110	304	3221	29970	Over	6	Masph20246,Masph10210,Masph21711,Masph01028,Masph16863,Masph17850,Masph21795,Masph21142,Masph10185,Masph16265,Masph20977,Masph05176,Masph19420,Masph15778,Masph00472,Masph17845,Masph21472,Masph13981,Masph14261,Masph21289,Masph10765,Masph03582,Masph02324,Masph09524,Masph04611,Masph09911,Masph16121,Masph20978,Masph16390,Masph09170,Masph05998,Masph18546,Masph01961,Masph21223,Masph02107,Masph05282,Mas…
GO:0005575	cellular_component	CC	1.07192e-43	2.61854e-42	1854	13799	3221	29970	Over	1	Masph21520,Masph09198,Masph08173,Masph05304,Masph05825,Masph11130,Masph00023,Masph04873,Masph18778,Masph08558,Masph15874,Masph04463,Masph21487,Masph01730,Masph07479,Masph10239,Masph08784,Masph13193,Masph00657,Masph19124,Masph09402,Masph20009,Masph14429,Masph11613,Masph11511,Masph13986,Masph08730,Masph14327,Masph07788,Masph20616,Masph14609,Masph16478,Masph18260,Masph20331,Masph11510,Masph06665,Mas…
GO:0044446	intracellular organelle part	CC	5.6701e-41	1.35742e-39	459	2438	3221	29970	Over	3	Masph21520,Masph09198,Masph08173,Masph05304,Masph05825,Masph11130,Masph00023,Masph04873,Masph18778,Masph08558,Masph15874,Masph21487,Masph01730,Masph07479,Masph10239,Masph08784,Masph13193,Masph00657,Masph11613,Masph11511,Masph13986,Masph08730,Masph14327,Masph07788,Masph20616,Masph14609,Masph16478,Masph18260,Masph20331,Masph11510,Masph06665,Masph03916,Masph15619,Masph21100,Masph18987,Masph18042,Mas…
GO:0044422	organelle part	CC	1.09824e-40	2.57764e-39	459	2443	3221	29970	Over	2	Masph21520,Masph09198,Masph08173,Masph05304,Masph05825,Masph11130,Masph00023,Masph04873,Masph18778,Masph08558,Masph15874,Masph21487,Masph01730,Masph07479,Masph10239,Masph08784,Masph13193,Masph00657,Masph11613,Masph11511,Masph13986,Masph08730,Masph14327,Masph07788,Masph20616,Masph14609,Masph16478,Masph18260,Masph20331,Masph11510,Masph06665,Masph03916,Masph15619,Masph21100,Masph18987,Masph18042,Mas…
GO:0006826	iron ion transport	BP	7.88211e-39	1.8144e-37	34	49	3221	29970	Over	8	Masph16543,Masph10508,Masph05345,Masph20420,Masph05342,Masph05343,Masph16542,Masph19911,Masph10182,Masph06152,Masph00267,Masph00878,Masph18435,Masph20133,Masph06898,Masph02271,Masph20424,Masph18789,Masph19616,
GO:0044260	cellular macromolecule metabolic process	BP	3.03311e-33	6.7234e-32	1046	7171	3221	29970	Over	4	Masph21520,Masph09198,Masph08173,Masph05304,Masph05825,Masph11130,Masph00023,Masph04873,Masph18778,Masph08558,Masph15874,Masph04463,Masph21487,Masph01730,Masph07479,Masph10239,Masph08784,Masph13193,Masph00657,Masph09402,Masph20009,Masph20209,Masph05063,Masph01771,Masph05981,Masph12131,Masph11023,Masph21853,Masph15223,Masph01742,Masph09034,Masph21206,Masph14364,Masph17123,Masph19158,Masph20246,Mas…
GO:0044237	cellular metabolic process	BP	4.38076e-32	9.53412e-31	1220	8679	3221	29970	Over	3	Masph21520,Masph09198,Masph08173,Masph05304,Masph05825,Masph11130,Masph00023,Masph04873,Masph18778,Masph08558,Masph15874,Masph04463,Masph21487,Masph01730,Masph07479,Masph10239,Masph08784,Masph13193,Masph00657,Masph09402,Masph20009,Masph20209,Masph05063,Masph01771,Masph05981,Masph12131,Masph11023,Masph21853,Masph15223,Masph01742,Masph09034,Masph21206,Masph14364,Masph17123,Masph19158,Masph20246,Mas…
GO:0006879	cellular iron ion homeostasis	BP	5.77556e-31	1.19196e-29	34	58	3221	29970	Over	8	Masph16543,Masph10508,Masph05345,Masph20420,Masph05342,Masph05343,Masph16542,Masph19911,Masph10182,Masph06152,Masph00267,Masph00878,Masph18435,Masph20133,Masph06898,Masph02271,Masph20424,Masph18789,Masph19616,
GO:0000041	transition metal ion transport	BP	5.77556e-31	1.19196e-29	34	58	3221	29970	Over	7	Masph16543,Masph10508,Masph05345,Masph20420,Masph05342,Masph05343,Masph16542,Masph19911,Masph10182,Masph06152,Masph00267,Masph00878,Masph18435,Masph20133,Masph06898,Masph02271,Masph20424,Masph18789,Masph19616,
GO:0055072	iron ion homeostasis	BP	5.77556e-31	1.19196e-29	34	58	3221	29970	Over	8	Masph16543,Masph10508,Masph05345,Masph20420,Masph05342,Masph05343,Masph16542,Masph19911,Masph10182,Masph06152,Masph00267,Masph00878,Masph18435,Masph20133,Masph06898,Masph02271,Masph20424,Masph18789,Masph19616,
GO:0000785	chromatin	CC	1.30596e-30	2.6054e-29	96	309	3221	29970	Over	5	Masph11613,Masph11511,Masph13986,Masph08730,Masph14327,Masph07788,Masph20616,Masph14609,Masph16478,Masph18260,Masph20331,Masph11510,Masph06665,Masph03916,Masph15619,Masph21100,Masph18987,Masph18042,Masph02463,Masph18732,Masph04657,Masph09325,Masph15271,Masph14650,Masph18875,Masph17255,Masph17510,Masph01752,Masph01446,Masph09057,Masph21469,Masph17672,Masph21850,Masph17767,Masph05207,Masph21092,Mas…
GO:0050909	sensory perception of taste	BP	5.38421e-29	9.61925e-28	36	67	3221	29970	Over	7	Masph08863,Masph04034,Masph04037,Masph17659,Masph08865,Masph04036,Masph04033,Masph08864,Masph17660,Masph08861,Masph02706,Masph07007,Masph06952,Masph15603,Masph06999,Masph06998,Masph07000,
GO:0007606	sensory perception of chemical stimulus	BP	5.38421e-29	9.61925e-28	36	67	3221	29970	Over	6	Masph08863,Masph04034,Masph04037,Masph17659,Masph08865,Masph04036,Masph04033,Masph08864,Masph17660,Masph08861,Masph02706,Masph07007,Masph06952,Masph15603,Masph06999,Masph06998,Masph07000,
GO:0008199	ferric iron binding	MF	3.03191e-24	4.22e-23	34	45	3221	29970	Over	8	Masph16543,Masph10508,Masph05345,Masph20420,Masph05342,Masph05343,Masph16542,Masph19911,Masph10182,Masph06152,Masph00267,Masph00878,Masph18435,Masph20133,Masph06898,Masph02271,Masph20424,Masph18789,Masph19616,
GO:0004930	G-protein coupled receptor activity	MF	3.61515e-24	4.97395e-23	303	1658	3221	29970	Over	5	Masph19849,Masph14373,Masph02394,Masph16670,Masph10560,Masph10558,Masph10556,Masph10557,Masph04935,Masph19766,Masph19765,Masph19779,Masph19767,Masph10559,Masph19768,Masph00595,Masph12211,Masph00594,Masph02940,Masph12216,Masph20262,Masph07453,Masph10013,Masph10007,Masph10012,Masph10011,Masph10009,Masph10014,Masph10017,Masph14769,Masph14770,Masph14772,Masph14771,Masph14768,Masph13098,Masph13097,Mas…
GO:0044427	chromosomal part	CC	3.50152e-21	4.45884e-20	105	419	3221	29970	Over	4	Masph11613,Masph11511,Masph13986,Masph08730,Masph14327,Masph07788,Masph20616,Masph14609,Masph16478,Masph18260,Masph20331,Masph11510,Masph06665,Masph03916,Masph15619,Masph21100,Masph18987,Masph18042,Masph02463,Masph18732,Masph04657,Masph09325,Masph15271,Masph14650,Masph18875,Masph17255,Masph17510,Masph01752,Masph01446,Masph09057,Masph21469,Masph17672,Masph21850,Masph17767,Masph05207,Masph21092,Mas…
GO:0007186	G-protein coupled receptor signaling pathway	BP	1.15915e-20	1.44532e-19	324	1882	3221	29970	Over	5	Masph19849,Masph14373,Masph02394,Masph16670,Masph10560,Masph10558,Masph10556,Masph10557,Masph04935,Masph19766,Masph19765,Masph19779,Masph19767,Masph10559,Masph19768,Masph00595,Masph12211,Masph00594,Masph02940,Masph12216,Masph20262,Masph07453,Masph10013,Masph10007,Masph10012,Masph10011,Masph10009,Masph10014,Masph10017,Masph14769,Masph14770,Masph14772,Masph14771,Masph14768,Masph13098,Masph13097,Mas…
GO:0006875	cellular metal ion homeostasis	BP	1.49477e-20	1.82576e-19	34	77	3221	29970	Over	7	Masph16543,Masph10508,Masph05345,Masph20420,Masph05342,Masph05343,Masph16542,Masph19911,Masph10182,Masph06152,Masph00267,Masph00878,Masph18435,Masph20133,Masph06898,Masph02271,Masph20424,Masph18789,Masph19616,
GO:0030003	cellular cation homeostasis	BP	1.49477e-20	1.82576e-19	34	77	3221	29970	Over	6	Masph16543,Masph10508,Masph05345,Masph20420,Masph05342,Masph05343,Masph16542,Masph19911,Masph10182,Masph06152,Masph00267,Masph00878,Masph18435,Masph20133,Masph06898,Masph02271,Masph20424,Masph18789,Masph19616,
GO:0055065	metal ion homeostasis	BP	2.22925e-19	2.66841e-18	34	80	3221	29970	Over	8	Masph16543,Masph10508,Masph05345,Masph20420,Masph05342,Masph05343,Masph16542,Masph19911,Masph10182,Masph06152,Masph00267,Masph00878,Masph18435,Masph20133,Masph06898,Masph02271,Masph20424,Masph18789,Masph19616,
GO:0043170	macromolecule metabolic process	BP	1.33672e-18	1.56868e-17	1070	8008	3221	29970	Over	3	Masph21520,Masph09198,Masph08173,Masph05304,Masph05825,Masph11130,Masph00023,Masph04873,Masph18778,Masph08558,Masph15874,Masph04463,Masph21487,Masph01730,Masph07479,Masph10239,Masph08784,Masph13193,Masph00657,Masph09402,Masph20009,Masph20209,Masph05063,Masph01771,Masph05981,Masph12131,Masph11023,Masph21853,Masph15223,Masph01742,Masph09034,Masph21206,Masph14364,Masph17123,Masph19158,Masph20246,Mas…
GO:0008299	isoprenoid biosynthetic process	BP	1.58486e-18	1.84182e-17	26	35	3221	29970	Over	5	Masph06517,Masph09266,Masph17336,Masph07804,Masph03644,Masph09419,Masph06514,Masph12831,Masph04315,Masph18319,Masph11618,Masph18608,Masph07841,
GO:0005694	chromosome	CC	1.85377e-18	2.13362e-17	105	444	3221	29970	Over	5	Masph11613,Masph11511,Masph13986,Masph08730,Masph14327,Masph07788,Masph20616,Masph14609,Masph16478,Masph18260,Masph20331,Masph11510,Masph06665,Masph03916,Masph15619,Masph21100,Masph18987,Masph18042,Masph02463,Masph18732,Masph04657,Masph09325,Masph15271,Masph14650,Masph18875,Masph17255,Masph17510,Masph01752,Masph01446,Masph09057,Masph21469,Masph17672,Masph21850,Masph17767,Masph05207,Masph21092,Mas…
GO:0009987	cellular process	BP	2.38612e-18	2.72018e-17	1889	15393	3221	29970	Over	2	Masph18866,Masph21865,Masph21864,Masph21520,Masph09198,Masph08173,Masph05304,Masph05825,Masph11130,Masph00023,Masph04873,Masph18778,Masph08558,Masph15874,Masph04463,Masph21487,Masph01730,Masph07479,Masph10239,Masph08784,Masph13193,Masph00657,Masph09402,Masph20009,Masph20209,Masph05063,Masph01771,Masph05981,Masph12131,Masph11023,Masph21853,Masph15223,Masph01742,Masph09034,Masph21206,Masph14364,Mas…
GO:0004017	adenylate kinase activity	MF	3.27922e-17	3.60112e-16	17	17	3221	29970	Over	6	Masph12390,Masph04155,Masph20740,Masph01197,Masph11620,Masph05728,Masph17479,Masph04899,Masph00648,
GO:0003723	RNA binding	MF	5.2387e-17	5.70066e-16	147	722	3221	29970	Over	4	Masph04335,Masph03980,Masph15402,Masph16828,Masph09621,Masph14817,Masph18855,Masph14451,Masph09354,Masph06976,Masph10361,Masph01881,Masph11912,Masph03981,Masph11121,Masph18996,Masph02615,Masph14756,Masph04968,Masph04640,Masph17071,Masph16345,Masph08956,Masph11100,Masph21366,Masph16739,Masph17800,Masph06905,Masph20600,Masph10582,Masph17972,Masph00656,Masph18664,Masph17743,Masph05472,Masph11394,Mas…
GO:0008152	metabolic process	BP	1.08508e-16	1.15967e-15	1403	11053	3221	29970	Over	2	Masph21520,Masph09198,Masph08173,Masph05304,Masph05825,Masph11130,Masph00023,Masph04873,Masph18778,Masph08558,Masph15874,Masph04463,Masph21487,Masph01730,Masph07479,Masph10239,Masph08784,Masph13193,Masph00657,Masph09402,Masph20009,Masph20209,Masph05063,Masph01771,Masph05981,Masph12131,Masph11023,Masph21853,Masph15223,Masph01742,Masph09034,Masph21206,Masph14364,Masph17123,Masph19158,Masph20246,Mas…
GO:0008097	5S rRNA binding	MF	1.64683e-16	1.72918e-15	21	26	3221	29970	Over	6	Masph14817,Masph18855,Masph14451,Masph09354,Masph06976,Masph10361,Masph01881,Masph11912,Masph03981,Masph11121,Masph18996,Masph02615,
GO:0044238	primary metabolic process	BP	6.48785e-16	6.58132e-15	1207	9358	3221	29970	Over	3	Masph21520,Masph09198,Masph08173,Masph05304,Masph05825,Masph11130,Masph00023,Masph04873,Masph18778,Masph08558,Masph15874,Masph04463,Masph21487,Masph01730,Masph07479,Masph10239,Masph08784,Masph13193,Masph00657,Masph09402,Masph20009,Masph20209,Masph05063,Masph01771,Masph05981,Masph12131,Masph11023,Masph21853,Masph15223,Masph01742,Masph09034,Masph21206,Masph14364,Masph17123,Masph19158,Masph20246,Mas…
GO:0006720	isoprenoid metabolic process	BP	1.75201e-15	1.76231e-14	26	42	3221	29970	Over	5	Masph06517,Masph09266,Masph17336,Masph07804,Masph03644,Masph09419,Masph06514,Masph12831,Masph04315,Masph18319,Masph11618,Masph18608,Masph07841,
GO:0005856	cytoskeleton	CC	2.58837e-15	2.5819e-14	185	1006	3221	29970	Over	5	Masph04501,Masph20568,Masph03408,Masph05985,Masph06837,Masph18137,Masph18600,Masph11879,Masph19935,Masph06894,Masph17250,Masph16268,Masph20158,Masph20110,Masph03331,Masph16531,Masph18556,Masph18942,Masph14321,Masph15837,Masph19254,Masph05970,Masph15917,Masph03874,Masph20342,Masph04160,Masph09240,Masph20440,Masph17824,Masph07455,Masph14106,Masph18941,Masph16197,Masph05571,Masph13042,Masph21422,Mas…
GO:0019201	nucleotide kinase activity	MF	4.53187e-15	4.48318e-14	17	19	3221	29970	Over	7	Masph12390,Masph04155,Masph20740,Masph01197,Masph11620,Masph05728,Masph17479,Masph04899,Masph00648,
GO:0006873	cellular ion homeostasis	BP	5.99177e-15	5.87881e-14	34	94	3221	29970	Over	5	Masph16543,Masph10508,Masph05345,Masph20420,Masph05342,Masph05343,Masph16542,Masph19911,Masph10182,Masph06152,Masph00267,Masph00878,Masph18435,Masph20133,Masph06898,Masph02271,Masph20424,Masph18789,Masph19616,
GO:0019843	rRNA binding	MF	1.34919e-14	1.31299e-13	23	51	3221	29970	Over	5	Masph14817,Masph18855,Masph14451,Masph09354,Masph06976,Masph10361,Masph01881,Masph11912,Masph03981,Masph11121,Masph18996,Masph02615,Masph11390,
GO:0003676	nucleic acid binding	MF	5.32309e-14	5.1385e-13	585	4143	3221	29970	Over	3	Masph18172,Masph11613,Masph11511,Masph13986,Masph08730,Masph14327,Masph07788,Masph20616,Masph14609,Masph16478,Masph18260,Masph20331,Masph11510,Masph06665,Masph03916,Masph15619,Masph21100,Masph18987,Masph18042,Masph02463,Masph18732,Masph04657,Masph09325,Masph15271,Masph14650,Masph18875,Masph17255,Masph17510,Masph01752,Masph01446,Masph09057,Masph07852,Masph03180,Masph01450,Masph10909,Masph21163,Mas…
GO:0004055	argininosuccinate synthase activity	MF	6.92126e-14	6.62779e-13	18	23	3221	29970	Over	5	Masph18067,Masph04818,Masph04673,Masph13719,Masph05184,Masph00628,Masph04306,
GO:0019904	protein domain specific binding	MF	1.14831e-13	1.07385e-12	26	65	3221	29970	Over	4	Masph17252,Masph09731,Masph02039,Masph13303,Masph04976,Masph14647,Masph09365,Masph08224,Masph08869,Masph02181,Masph02598,Masph17293,Masph10462,
GO:0044430	cytoskeletal part	CC	1.65701e-13	1.52572e-12	154	826	3221	29970	Over	4	Masph04501,Masph20568,Masph03408,Masph05985,Masph06837,Masph18137,Masph18600,Masph11879,Masph19935,Masph06894,Masph17250,Masph16268,Masph20158,Masph20110,Masph03331,Masph16531,Masph18556,Masph18942,Masph14321,Masph15837,Masph19254,Masph05970,Masph15917,Masph03874,Masph20342,Masph04160,Masph09240,Masph20440,Masph17824,Masph07455,Masph14106,Masph18941,Masph16197,Masph05571,Masph13042,Masph21422,Mas…
GO:0055080	cation homeostasis	BP	3.15529e-13	2.86128e-12	34	101	3221	29970	Over	7	Masph16543,Masph10508,Masph05345,Masph20420,Masph05342,Masph05343,Masph16542,Masph19911,Masph10182,Masph06152,Masph00267,Masph00878,Masph18435,Masph20133,Masph06898,Masph02271,Masph20424,Masph18789,Masph19616,
GO:0006526	arginine biosynthetic process	BP	7.98846e-13	7.03102e-12	18	25	3221	29970	Over	7	Masph18067,Masph04818,Masph04673,Masph13719,Masph05184,Masph00628,Masph04306,
GO:0006525	arginine metabolic process	BP	7.98846e-13	7.03102e-12	18	25	3221	29970	Over	6	Masph18067,Masph04818,Masph04673,Masph13719,Masph05184,Masph00628,Masph04306,
GO:0004619	phosphoglycerate mutase activity	MF	7.27316e-12	6.26329e-11	15	19	3221	29970	Over	6	Masph03833,Masph21224,Masph05387,Masph00216,Masph15599,Masph03398,Masph19021,Masph10052,
GO:0004888	transmembrane signaling receptor activity	MF	8.20536e-12	7.01559e-11	315	2063	3221	29970	Over	4	Masph19849,Masph14373,Masph02394,Masph16670,Masph10560,Masph10558,Masph10556,Masph10557,Masph04935,Masph19766,Masph19765,Masph19779,Masph19767,Masph10559,Masph19768,Masph00595,Masph12211,Masph00594,Masph02940,Masph12216,Masph20262,Masph07453,Masph10013,Masph10007,Masph10012,Masph10011,Masph10009,Masph10014,Masph10017,Masph14769,Masph14770,Masph14772,Masph14771,Masph14768,Masph13098,Masph13097,Mas…
GO:0055082	cellular chemical homeostasis	BP	5.36657e-11	4.52379e-10	34	112	3221	29970	Over	4	Masph16543,Masph10508,Masph05345,Masph20420,Masph05342,Masph05343,Masph16542,Masph19911,Masph10182,Masph06152,Masph00267,Masph00878,Masph18435,Masph20133,Masph06898,Masph02271,Masph20424,Masph18789,Masph19616,
GO:0007600	sensory perception	BP	8.03746e-11	6.72786e-10	36	123	3221	29970	Over	5	Masph08863,Masph04034,Masph04037,Masph17659,Masph08865,Masph04036,Masph04033,Masph08864,Masph17660,Masph08861,Masph02706,Masph07007,Masph06952,Masph15603,Masph06999,Masph06998,Masph07000,
GO:0038023	signaling receptor activity	MF	2.645e-10	2.13923e-09	320	2158	3221	29970	Over	3	Masph19849,Masph14373,Masph02394,Masph16670,Masph10560,Masph10558,Masph10556,Masph10557,Masph04935,Masph19766,Masph19765,Masph19779,Masph19767,Masph10559,Masph19768,Masph00595,Masph12211,Masph00594,Masph02940,Masph12216,Masph20262,Masph07453,Masph10013,Masph10007,Masph10012,Masph10011,Masph10009,Masph10014,Masph10017,Masph14769,Masph14770,Masph14772,Masph14771,Masph14768,Masph13098,Masph13097,Mas…
GO:0050801	ion homeostasis	BP	1.16591e-09	8.83286e-09	34	120	3221	29970	Over	6	Masph16543,Masph10508,Masph05345,Masph20420,Masph05342,Masph05343,Masph16542,Masph19911,Masph10182,Masph06152,Masph00267,Masph00878,Masph18435,Masph20133,Masph06898,Masph02271,Masph20424,Masph18789,Masph19616,
GO:0006007	glucose catabolic process	BP	1.77629e-09	1.30443e-08	27	86	3221	29970	Over	8	Masph18338,Masph18337,Masph02439,Masph03833,Masph21224,Masph05387,Masph00216,Masph15599,Masph03398,Masph19021,Masph10052,Masph10902,Masph18860,
GO:0019320	hexose catabolic process	BP	1.77629e-09	1.30443e-08	27	86	3221	29970	Over	7	Masph18338,Masph18337,Masph02439,Masph03833,Masph21224,Masph05387,Masph00216,Masph15599,Masph03398,Masph19021,Masph10052,Masph10902,Masph18860,
GO:0046365	monosaccharide catabolic process	BP	1.77629e-09	1.30443e-08	27	86	3221	29970	Over	6	Masph18338,Masph18337,Masph02439,Masph03833,Masph21224,Masph05387,Masph00216,Masph15599,Masph03398,Masph19021,Masph10052,Masph10902,Masph18860,
GO:0032981	mitochondrial respiratory chain complex I assembly	BP	1.89408e-09	1.34954e-08	9	9	3221	29970	Over	6	Masph06172,Masph21762,Masph15692,Masph05347,Masph01479,
GO:0010257	NADH dehydrogenase complex assembly	BP	1.89408e-09	1.34954e-08	9	9	3221	29970	Over	7	Masph06172,Masph21762,Masph15692,Masph05347,Masph01479,
GO:0097031	mitochondrial respiratory chain complex I biogenesis	BP	1.89408e-09	1.34954e-08	9	9	3221	29970	Over	5	Masph06172,Masph21762,Masph15692,Masph05347,Masph01479,
GO:0007034	vacuolar transport	BP	2.61584e-09	1.84186e-08	16	28	3221	29970	Over	5	Masph07579,Masph06014,Masph20597,Masph15364,Masph04297,Masph07504,Masph02321,Masph00692,
GO:0007166	cell surface receptor signaling pathway	BP	8.48716e-09	5.87233e-08	330	2301	3221	29970	Over	4	Masph19849,Masph14373,Masph02394,Masph16670,Masph10560,Masph10558,Masph10556,Masph10557,Masph04935,Masph19766,Masph19765,Masph19779,Masph19767,Masph10559,Masph19768,Masph00595,Masph12211,Masph00594,Masph02940,Masph12216,Masph20262,Masph07453,Masph10013,Masph10007,Masph10012,Masph10011,Masph10009,Masph10014,Masph10017,Masph14769,Masph14770,Masph14772,Masph14771,Masph14768,Masph13098,Masph13097,Mas…
GO:0009064	glutamine family amino acid metabolic process	BP	8.61094e-09	5.92373e-08	18	48	3221	29970	Over	5	Masph18067,Masph04818,Masph04673,Masph13719,Masph05184,Masph00628,Masph04306,
GO:0009084	glutamine family amino acid biosynthetic process	BP	1.39988e-08	9.30918e-08	18	38	3221	29970	Over	6	Masph18067,Masph04818,Masph04673,Masph13719,Masph05184,Masph00628,Masph04306,
GO:0046164	alcohol catabolic process	BP	2.13475e-08	1.40401e-07	27	92	3221	29970	Over	5	Masph18338,Masph18337,Masph02439,Masph03833,Masph21224,Masph05387,Masph00216,Masph15599,Masph03398,Masph19021,Masph10052,Masph10902,Masph18860,
GO:0004872	receptor activity	MF	2.28476e-08	1.49446e-07	324	2272	3221	29970	Over	2	Masph19849,Masph14373,Masph02394,Masph16670,Masph10560,Masph10558,Masph10556,Masph10557,Masph04935,Masph19766,Masph19765,Masph19779,Masph19767,Masph10559,Masph19768,Masph00595,Masph12211,Masph00594,Masph02940,Masph12216,Masph20262,Masph07453,Masph10013,Masph10007,Masph10012,Masph10011,Masph10009,Masph10014,Masph10017,Masph14769,Masph14770,Masph14772,Masph14771,Masph14768,Masph13098,Masph13097,Mas…
GO:0004871	signal transducer activity	MF	3.62005e-08	2.32968e-07	330	2330	3221	29970	Over	3	Masph19849,Masph14373,Masph02394,Masph16670,Masph10560,Masph10558,Masph10556,Masph10557,Masph04935,Masph19766,Masph19765,Masph19779,Masph19767,Masph10559,Masph19768,Masph00595,Masph12211,Masph00594,Masph02940,Masph12216,Masph20262,Masph07453,Masph10013,Masph10007,Masph10012,Masph10011,Masph10009,Masph10014,Masph10017,Masph14769,Masph14770,Masph14772,Masph14771,Masph14768,Masph13098,Masph13097,Mas…
GO:0060089	molecular transducer activity	MF	3.62005e-08	2.32968e-07	330	2330	3221	29970	Over	2	Masph19849,Masph14373,Masph02394,Masph16670,Masph10560,Masph10558,Masph10556,Masph10557,Masph04935,Masph19766,Masph19765,Masph19779,Masph19767,Masph10559,Masph19768,Masph00595,Masph12211,Masph00594,Masph02940,Masph12216,Masph20262,Masph07453,Masph10013,Masph10007,Masph10012,Masph10011,Masph10009,Masph10014,Masph10017,Masph14769,Masph14770,Masph14772,Masph14771,Masph14768,Masph13098,Masph13097,Mas…
GO:0044275	cellular carbohydrate catabolic process	BP	4.5182e-08	2.87675e-07	27	94	3221	29970	Over	5	Masph18338,Masph18337,Masph02439,Masph03833,Masph21224,Masph05387,Masph00216,Masph15599,Masph03398,Masph19021,Masph10052,Masph10902,Masph18860,
GO:0004013	adenosylhomocysteinase activity	MF	5.67361e-08	3.53714e-07	11	16	3221	29970	Over	6	Masph13869,Masph05753,Masph02169,Masph15075,Masph21752,Masph15102,
GO:0016802	trialkylsulfonium hydrolase activity	MF	5.67361e-08	3.53714e-07	11	16	3221	29970	Over	5	Masph13869,Masph05753,Masph02169,Masph15075,Masph21752,Masph15102,
GO:0006006	glucose metabolic process	BP	6.48559e-08	4.02241e-07	27	95	3221	29970	Over	7	Masph18338,Masph18337,Masph02439,Masph03833,Masph21224,Masph05387,Masph00216,Masph15599,Masph03398,Masph19021,Masph10052,Masph10902,Masph18860,
GO:0016776	phosphotransferase activity, phosphate group as acceptor	MF	1.01643e-07	6.2715e-07	17	38	3221	29970	Over	5	Masph12390,Masph04155,Masph20740,Masph01197,Masph11620,Masph05728,Masph17479,Masph04899,Masph00648,
GO:0016868	intramolecular transferase activity, phosphotransferases	MF	1.59434e-07	9.78679e-07	15	31	3221	29970	Over	5	Masph03833,Masph21224,Masph05387,Masph00216,Masph15599,Masph03398,Masph19021,Masph10052,
GO:0016801	hydrolase activity, acting on ether bonds	MF	3.36456e-07	1.99375e-06	11	18	3221	29970	Over	4	Masph13869,Masph05753,Masph02169,Masph15075,Masph21752,Masph15102,
GO:0044070	regulation of anion transport	BP	7.21019e-07	4.10981e-06	11	19	3221	29970	Over	6	Masph18256,Masph05589,Masph03126,Masph09234,Masph20972,
GO:0033108	mitochondrial respiratory chain complex assembly	BP	9.03111e-07	5.07523e-06	9	13	3221	29970	Over	7	Masph06172,Masph21762,Masph15692,Masph05347,Masph01479,
GO:0048878	chemical homeostasis	BP	9.2381e-07	5.16729e-06	34	143	3221	29970	Over	5	Masph16543,Masph10508,Masph05345,Masph20420,Masph05342,Masph05343,Masph16542,Masph19911,Masph10182,Masph06152,Masph00267,Masph00878,Masph18435,Masph20133,Masph06898,Masph02271,Masph20424,Masph18789,Masph19616,
GO:0031032	actomyosin structure organization	BP	1.00699e-06	5.60635e-06	12	23	3221	29970	Over	5	Masph03366,Masph06452,Masph16707,Masph15338,Masph11409,
GO:0006096	glycolysis	BP	1.10333e-06	6.0861e-06	22	77	3221	29970	Over	5	Masph18338,Masph18337,Masph02439,Masph03833,Masph21224,Masph05387,Masph00216,Masph15599,Masph03398,Masph19021,Masph10052,
GO:0008531	riboflavin kinase activity	MF	1.19367e-06	6.43616e-06	7	8	3221	29970	Over	6	Masph14899,Masph09366,Masph15106,
GO:0009231	riboflavin biosynthetic process	BP	1.19367e-06	6.43616e-06	7	8	3221	29970	Over	7	Masph14899,Masph09366,Masph15106,
GO:0019012	virion	CC	1.19367e-06	6.43616e-06	7	8	3221	29970	Over	2	Masph03794,Masph06429,Masph16934,Masph07950,
GO:0044423	virion part	CC	1.19367e-06	6.43616e-06	7	8	3221	29970	Over	2	Masph03794,Masph06429,Masph16934,Masph07950,
GO:0006771	riboflavin metabolic process	BP	1.19367e-06	6.43616e-06	7	8	3221	29970	Over	6	Masph14899,Masph09366,Masph15106,
GO:0003743	translation initiation factor activity	MF	1.57357e-06	8.40876e-06	22	78	3221	29970	Over	6	Masph17146,Masph19683,Masph14138,Masph08525,Masph00891,Masph17580,Masph04652,Masph21779,Masph02172,Masph03984,
GO:0045596	negative regulation of cell differentiation	BP	1.91183e-06	1.01709e-05	14	32	3221	29970	Over	4	Masph20419,Masph16361,Masph05775,Masph03513,Masph06073,Masph19808,Masph09824,
GO:0004807	triose-phosphate isomerase activity	MF	2.15876e-06	1.14338e-05	8	11	3221	29970	Over	6	Masph08440,Masph13414,Masph17732,Masph16936,
GO:0045095	keratin filament	CC	2.27015e-06	1.19708e-05	33	141	3221	29970	Over	5	Masph13990,Masph00161,Masph20109,Masph17856,Masph13112,Masph19340,Masph04488,Masph16464,Masph20953,Masph07500,Masph14049,Masph07260,Masph03272,Masph08226,Masph08098,Masph15519,Masph06891,
GO:0009607	response to biotic stimulus	BP	2.85295e-06	1.47834e-05	25	96	3221	29970	Over	3	Masph08533,Masph10398,Masph03776,Masph14541,Masph15258,Masph10397,Masph17532,Masph15359,Masph15238,Masph01159,Masph11536,Masph16329,Masph19560,Masph18603,Masph19571,
GO:0005751	mitochondrial respiratory chain complex IV	CC	4.86818e-06	2.46916e-05	7	9	3221	29970	Over	4	Masph08439,Masph05801,Masph05616,Masph12534,
GO:0034457	Mpp10 complex	CC	4.86818e-06	2.46916e-05	7	9	3221	29970	Over	4	Masph09886,Masph15262,Masph13459,
GO:0045277	respiratory chain complex IV	CC	4.86818e-06	2.46916e-05	7	9	3221	29970	Over	3	Masph08439,Masph05801,Masph05616,Masph12534,
GO:0030686	90S preribosome	CC	4.86818e-06	2.46916e-05	7	9	3221	29970	Over	5	Masph09886,Masph15262,Masph13459,
GO:0030042	actin filament depolymerization	BP	5.79992e-06	2.91053e-05	16	51	3221	29970	Over	7	Masph11385,Masph10629,Masph13668,Masph19609,Masph18629,Masph09570,Masph04505,Masph12999,Masph01459,
GO:0005746	mitochondrial respiratory chain	CC	1.31984e-05	6.37034e-05	17	58	3221	29970	Over	4	Masph11945,Masph02261,Masph05168,Masph14108,Masph08439,Masph05801,Masph05616,Masph12534,
GO:0070469	respiratory chain	CC	1.31984e-05	6.37034e-05	17	58	3221	29970	Over	3	Masph11945,Masph02261,Masph05168,Masph14108,Masph08439,Masph05801,Masph05616,Masph12534,
GO:0051261	protein depolymerization	BP	1.34946e-05	6.48718e-05	16	53	3221	29970	Over	8	Masph11385,Masph10629,Masph13668,Masph19609,Masph18629,Masph09570,Masph04505,Masph12999,Masph01459,
GO:0008119	thiopurine S-methyltransferase activity	MF	1.42993e-05	6.81925e-05	5	5	3221	29970	Over	7	Masph03124,Masph13036,
GO:0004618	phosphoglycerate kinase activity	MF	1.47092e-05	6.90467e-05	7	10	3221	29970	Over	6	Masph18338,Masph18337,Masph02439,
GO:0042726	flavin-containing compound metabolic process	BP	1.47092e-05	6.90467e-05	7	10	3221	29970	Over	5	Masph14899,Masph09366,Masph15106,
GO:0042727	flavin-containing compound biosynthetic process	BP	1.47092e-05	6.90467e-05	7	10	3221	29970	Over	6	Masph14899,Masph09366,Masph15106,
GO:0015986	ATP synthesis coupled proton transport	BP	1.77511e-05	8.20386e-05	18	64	3221	29970	Over	6	Masph16244,Masph04310,Masph01789,Masph05405,Masph09292,Masph16148,Masph05612,Masph04434,Masph04914,Masph11910,Masph03482,
GO:0006754	ATP biosynthetic process	BP	1.77511e-05	8.20386e-05	18	64	3221	29970	Over	10	Masph16244,Masph04310,Masph01789,Masph05405,Masph09292,Masph16148,Masph05612,Masph04434,Masph04914,Masph11910,Masph03482,
GO:0015985	energy coupled proton transport, down electrochemical gradient	BP	1.77511e-05	8.20386e-05	18	64	3221	29970	Over	5	Masph16244,Masph04310,Masph01789,Masph05405,Masph09292,Masph16148,Masph05612,Masph04434,Masph04914,Masph11910,Masph03482,
GO:0016032	viral reproduction	BP	2.91398e-05	0.000132625	8	14	3221	29970	Over	2	Masph03794,Masph06429,Masph16934,Masph07950,
GO:0019205	nucleobase-containing compound kinase activity	MF	3.87024e-05	0.000174161	17	61	3221	29970	Over	6	Masph12390,Masph04155,Masph20740,Masph01197,Masph11620,Masph05728,Masph17479,Masph04899,Masph00648,
GO:0005741	mitochondrial outer membrane	CC	4.75899e-05	0.000212557	18	67	3221	29970	Over	5	Masph18256,Masph05589,Masph03126,Masph09234,Masph20972,Masph07814,Masph17568,Masph01195,Masph02695,
GO:0031968	organelle outer membrane	CC	4.75899e-05	0.000212557	18	67	3221	29970	Over	4	Masph18256,Masph05589,Masph03126,Masph09234,Masph20972,Masph07814,Masph17568,Masph01195,Masph02695,
GO:0043269	regulation of ion transport	BP	5.48281e-05	0.000243071	11	27	3221	29970	Over	5	Masph18256,Masph05589,Masph03126,Masph09234,Masph20972,
GO:0016052	carbohydrate catabolic process	BP	5.88182e-05	0.000259798	27	120	3221	29970	Over	4	Masph18338,Masph18337,Masph02439,Masph03833,Masph21224,Masph05387,Masph00216,Masph15599,Masph03398,Masph19021,Masph10052,Masph10902,Masph18860,
GO:0051093	negative regulation of developmental process	BP	6.82879e-05	0.000298324	14	47	3221	29970	Over	3	Masph20419,Masph16361,Masph05775,Masph03513,Masph06073,Masph19808,Masph09824,
GO:0003674	molecular_function	MF	7.09421e-05	0.000308791	2880	26130	3221	29970	Over	1	Masph21520,Masph09198,Masph08173,Masph05304,Masph05825,Masph11130,Masph00023,Masph04873,Masph18778,Masph08558,Masph15874,Masph04463,Masph21487,Masph01730,Masph07479,Masph10239,Masph08784,Masph13193,Masph00657,Masph19124,Masph09402,Masph20009,Masph18172,Masph11613,Masph11511,Masph13986,Masph08730,Masph14327,Masph07788,Masph20616,Masph14609,Masph16478,Masph18260,Masph20331,Masph11510,Masph06665,Mas…
GO:0019028	viral capsid	CC	7.81226e-05	0.000338814	5	6	3221	29970	Over	3	Masph03794,Masph06429,Masph16934,Masph07950,
GO:0016774	phosphotransferase activity, carboxyl group as acceptor	MF	7.98079e-05	0.000343633	7	12	3221	29970	Over	5	Masph18338,Masph18337,Masph02439,
GO:0019867	outer membrane	CC	8.69939e-05	0.000370575	18	69	3221	29970	Over	3	Masph18256,Masph05589,Masph03126,Masph09234,Masph20972,Masph07814,Masph17568,Masph01195,Masph02695,
GO:0016866	intramolecular transferase activity	MF	9.30525e-05	0.000394978	15	53	3221	29970	Over	4	Masph03833,Masph21224,Masph05387,Masph00216,Masph15599,Masph03398,Masph19021,Masph10052,
GO:0008150	biological_process	BP	9.53091e-05	0.000399447	2151	19073	3221	29970	Over	1	Masph18866,Masph21865,Masph21864,Masph21520,Masph09198,Masph08173,Masph05304,Masph05825,Masph11130,Masph00023,Masph04873,Masph18778,Masph08558,Masph15874,Masph04463,Masph21487,Masph01730,Masph07479,Masph10239,Masph08784,Masph13193,Masph00657,Masph09402,Masph20009,Masph20209,Masph05063,Masph01771,Masph05981,Masph12131,Masph11023,Masph21853,Masph15223,Masph01742,Masph09034,Masph21206,Masph14364,Mas…
GO:0071900	regulation of protein serine/threonine kinase activity	BP	9.56782e-05	0.000399447	10	24	3221	29970	Over	8	Masph19351,Masph01776,Masph11653,Masph21775,Masph12154,Masph16427,
GO:0006733	oxidoreduction coenzyme metabolic process	BP	0.000100591	0.000416636	13	38	3221	29970	Over	6	Masph13740,Masph12118,Masph00783,Masph04770,Masph10902,Masph18860,
GO:0004190	aspartic-type endopeptidase activity	MF	0.0001163	0.000473508	16	59	3221	29970	Over	7	Masph05715,Masph05716,Masph06430,Masph03723,Masph11280,Masph20186,
GO:0070001	aspartic-type peptidase activity	MF	0.0001163	0.000473508	16	59	3221	29970	Over	6	Masph05715,Masph05716,Masph06430,Masph03723,Masph11280,Masph20186,
GO:0008022	protein C-terminus binding	MF	0.000133197	0.000524462	4	4	3221	29970	Over	4	Masph05972,Masph05458,
GO:0046330	positive regulation of JNK cascade	BP	0.000133197	0.000524462	4	4	3221	29970	Over	8	Masph12154,Masph16427,
GO:0070072	vacuolar proton-transporting V-type ATPase complex assembly	BP	0.000133197	0.000524462	4	4	3221	29970	Over	9	Masph00825,Masph05771,
GO:0004452	isopentenyl-diphosphate delta-isomerase activity	MF	0.000133197	0.000524462	4	4	3221	29970	Over	6	Masph12831,Masph04315,
GO:0019008	molybdopterin synthase complex	CC	0.000133197	0.000524462	4	4	3221	29970	Over	3	Masph15483,Masph02764,
GO:0045747	positive regulation of Notch signaling pathway	BP	0.000133197	0.000524462	4	4	3221	29970	Over	5	Masph10985,Masph04167,
GO:0032874	positive regulation of stress-activated MAPK cascade	BP	0.000133197	0.000524462	4	4	3221	29970	Over	7	Masph12154,Masph16427,
GO:0070304	positive regulation of stress-activated protein kinase signaling cascade	BP	0.000133197	0.000524462	4	4	3221	29970	Over	6	Masph12154,Masph16427,
GO:0070070	proton-transporting V-type ATPase complex assembly	BP	0.000133197	0.000524462	4	4	3221	29970	Over	8	Masph00825,Masph05771,
GO:0008593	regulation of Notch signaling pathway	BP	0.000133197	0.000524462	4	4	3221	29970	Over	5	Masph10985,Masph04167,
GO:0019318	hexose metabolic process	BP	0.000156105	0.000609473	27	125	3221	29970	Over	6	Masph18338,Masph18337,Masph02439,Masph03833,Masph21224,Masph05387,Masph00216,Masph15599,Masph03398,Masph19021,Masph10052,Masph10902,Masph18860,
GO:0009110	vitamin biosynthetic process	BP	0.000156823	0.000609473	7	13	3221	29970	Over	5	Masph14899,Masph09366,Masph15106,
GO:0042364	water-soluble vitamin biosynthetic process	BP	0.000156823	0.000609473	7	13	3221	29970	Over	6	Masph14899,Masph09366,Masph15106,
GO:0051920	peroxiredoxin activity	MF	0.000166056	0.00064119	9	21	3221	29970	Over	5	Masph15703,Masph19161,Masph19859,Masph08652,Masph16823,
GO:0016860	intramolecular oxidoreductase activity	MF	0.000180899	0.000694027	12	35	3221	29970	Over	4	Masph12831,Masph04315,Masph08440,Masph13414,Masph17732,Masph16936,
GO:0005747	mitochondrial respiratory chain complex I	CC	0.000211733	0.000799508	10	26	3221	29970	Over	4	Masph11945,Masph02261,Masph05168,Masph14108,
GO:0030964	NADH dehydrogenase complex	CC	0.000211733	0.000799508	10	26	3221	29970	Over	3	Masph11945,Masph02261,Masph05168,Masph14108,
GO:0045271	respiratory chain complex I	CC	0.000211733	0.000799508	10	26	3221	29970	Over	4	Masph11945,Masph02261,Masph05168,Masph14108,
GO:0030836	positive regulation of actin filament depolymerization	BP	0.000249042	0.000926897	5	7	3221	29970	Over	5	Masph04505,Masph12999,Masph01459,
GO:0044452	nucleolar part	CC	0.000284507	0.00104465	7	14	3221	29970	Over	5	Masph09886,Masph15262,Masph13459,
GO:0046034	ATP metabolic process	BP	0.00033355	0.00120988	18	74	3221	29970	Over	9	Masph16244,Masph04310,Masph01789,Masph05405,Masph09292,Masph16148,Masph05612,Masph04434,Masph04914,Masph11910,Masph03482,
GO:0006954	inflammatory response	BP	0.00037722	0.00135595	27	130	3221	29970	Over	5	Masph02636,Masph12532,Masph14604,Masph16134,Masph05770,Masph11393,Masph02180,Masph04389,Masph04893,Masph04628,Masph15280,Masph21881,Masph05738,Masph08650,
GO:0046080	dUTP metabolic process	BP	0.000438631	0.00154424	6	11	3221	29970	Over	9	Masph11280,Masph20186,
GO:0009200	deoxyribonucleoside triphosphate metabolic process	BP	0.000438631	0.00154424	6	11	3221	29970	Over	8	Masph11280,Masph20186,
GO:0009211	pyrimidine deoxyribonucleoside triphosphate metabolic process	BP	0.000438631	0.00154424	6	11	3221	29970	Over	8	Masph11280,Masph20186,
GO:0072583	clathrin-mediated endocytosis	BP	0.00048398	0.00168899	7	15	3221	29970	Over	6	Masph06395,Masph07319,Masph08323,Masph20537,Masph05166,
GO:0007250	activation of NF-kappaB-inducing kinase activity	BP	0.000608786	0.00210612	4	5	3221	29970	Over	5	Masph12154,Masph16427,
GO:0035064	methylated histone residue binding	MF	0.000797454	0.0027118	6	12	3221	29970	Over	5	Masph08727,Masph14201,
GO:0016861	intramolecular oxidoreductase activity, interconverting aldoses and ketoses	MF	0.000988383	0.00333266	8	21	3221	29970	Over	5	Masph08440,Masph13414,Masph17732,Masph16936,
GO:0006767	water-soluble vitamin metabolic process	BP	0.00120467	0.00399442	7	17	3221	29970	Over	5	Masph14899,Masph09366,Masph15106,
GO:0004616	phosphogluconate dehydrogenase (decarboxylating) activity	MF	0.00124064	0.00407979	5	9	3221	29970	Over	6	Masph10902,Masph18860,
GO:0006098	pentose-phosphate shunt	BP	0.00124064	0.00407979	5	9	3221	29970	Over	5	Masph10902,Masph18860,
GO:0006740	NADPH regeneration	BP	0.00124064	0.00407979	5	9	3221	29970	Over	4	Masph10902,Masph18860,
GO:0009142	nucleoside triphosphate biosynthetic process	BP	0.00129161	0.00420126	18	80	3221	29970	Over	7	Masph16244,Masph04310,Masph01789,Masph05405,Masph09292,Masph16148,Masph05612,Masph04434,Masph04914,Masph11910,Masph03482,
GO:0009145	purine nucleoside triphosphate biosynthetic process	BP	0.00129161	0.00420126	18	80	3221	29970	Over	8	Masph16244,Masph04310,Masph01789,Masph05405,Masph09292,Masph16148,Masph05612,Masph04434,Masph04914,Masph11910,Masph03482,
GO:0009201	ribonucleoside triphosphate biosynthetic process	BP	0.00129161	0.00420126	18	80	3221	29970	Over	8	Masph16244,Masph04310,Masph01789,Masph05405,Masph09292,Masph16148,Masph05612,Masph04434,Masph04914,Masph11910,Masph03482,
GO:0009206	purine ribonucleoside triphosphate biosynthetic process	BP	0.00129161	0.00420126	18	80	3221	29970	Over	9	Masph16244,Masph04310,Masph01789,Masph05405,Masph09292,Masph16148,Masph05612,Masph04434,Masph04914,Masph11910,Masph03482,
GO:0005996	monosaccharide metabolic process	BP	0.00130657	0.00423839	27	138	3221	29970	Over	5	Masph18338,Masph18337,Masph02439,Masph03833,Masph21224,Masph05387,Masph00216,Masph15599,Masph03398,Masph19021,Masph10052,Masph10902,Masph18860,
GO:0001972	retinoic acid binding	MF	0.00167011	0.00515239	4	6	3221	29970	Over	5	Masph13401,Masph19084,
GO:0005664	nuclear origin of replication recognition complex	CC	0.00167011	0.00515239	4	6	3221	29970	Over	5	Masph13412,Masph06861,
GO:0004809	tRNA (guanine-N2-)-methyltransferase activity	MF	0.00167011	0.00515239	4	6	3221	29970	Over	7	Masph19867,Masph17045,
GO:0046540	U4/U6 x U5 tri-snRNP complex	CC	0.00167011	0.00515239	4	6	3221	29970	Over	5	Masph15869,Masph16806,
GO:0006744	ubiquinone biosynthetic process	BP	0.00167011	0.00515239	4	6	3221	29970	Over	6	Masph00783,Masph04770,
GO:0005849	mRNA cleavage factor complex	CC	0.00167011	0.00515239	4	6	3221	29970	Over	4	Masph03032,Masph16637,
GO:0006378	mRNA polyadenylation	BP	0.00167011	0.00515239	4	6	3221	29970	Over	8	Masph03032,Masph16637,
GO:0000982	RNA polymerase II core promoter proximal region sequence-specific DNA binding transcription factor activity	MF	0.00167011	0.00515239	4	6	3221	29970	Over	5	Masph15672,Masph11057,
GO:0004421	hydroxymethylglutaryl-CoA synthase activity	MF	0.00167011	0.00515239	4	6	3221	29970	Over	6	Masph18608,Masph07841,
GO:0070071	proton-transporting two-sector ATPase complex assembly	BP	0.00167011	0.00515239	4	6	3221	29970	Over	7	Masph00825,Masph05771,
GO:0006743	ubiquinone metabolic process	BP	0.00167011	0.00515239	4	6	3221	29970	Over	5	Masph00783,Masph04770,
GO:0042375	quinone cofactor metabolic process	BP	0.00167011	0.00515239	4	6	3221	29970	Over	5	Masph00783,Masph04770,
GO:0045426	quinone cofactor biosynthetic process	BP	0.00167011	0.00515239	4	6	3221	29970	Over	6	Masph00783,Masph04770,
GO:0042254	ribosome biogenesis	BP	0.0019185	0.00590346	26	134	3221	29970	Over	6	Masph16199,Masph00816,Masph03449,Masph18508,Masph00451,Masph13925,Masph03686,Masph11994,Masph14937,Masph09886,Masph15262,Masph13459,
GO:0008308	voltage-gated anion channel activity	MF	0.00208823	0.00640926	11	39	3221	29970	Over	8	Masph18256,Masph05589,Masph03126,Masph09234,Masph20972,
GO:0000079	regulation of cyclin-dependent protein kinase activity	BP	0.00214311	0.00656087	6	14	3221	29970	Over	5	Masph19351,Masph01776,Masph11653,Masph21775,
GO:0045263	proton-transporting ATP synthase complex, coupling factor F(o)	CC	0.00225216	0.00684223	12	45	3221	29970	Over	4	Masph05405,Masph09292,Masph16148,Masph05612,Masph04434,Masph04914,Masph11910,Masph03482,
GO:0000075	cell cycle checkpoint	BP	0.00225216	0.00684223	12	45	3221	29970	Over	5	Masph09827,Masph12316,Masph21116,Masph06311,Masph10580,Masph14379,
GO:0044282	small molecule catabolic process	BP	0.00227028	0.00687982	27	142	3221	29970	Over	4	Masph18338,Masph18337,Masph02439,Masph03833,Masph21224,Masph05387,Masph00216,Masph15599,Masph03398,Masph19021,Masph10052,Masph10902,Masph18860,
GO:0008154	actin polymerization or depolymerization	BP	0.00234342	0.00706568	24	122	3221	29970	Over	6	Masph20004,Masph01736,Masph11385,Masph10629,Masph13668,Masph19609,Masph18629,Masph09570,Masph04505,Masph12999,Masph01459,Masph15789,Masph10279,
GO:0009309	amine biosynthetic process	BP	0.00258192	0.00768726	23	116	3221	29970	Over	5	Masph09739,Masph15330,Masph18067,Masph04818,Masph04673,Masph13719,Masph05184,Masph00628,Masph04306,
GO:0071156	regulation of cell cycle arrest	BP	0.00310045	0.00909617	12	48	3221	29970	Over	5	Masph09827,Masph12316,Masph21116,Masph06311,Masph10580,Masph14379,
GO:0007094	mitotic cell cycle spindle assembly checkpoint	BP	0.00324919	0.00932682	6	15	3221	29970	Over	6	Masph09827,Masph12316,Masph21116,
GO:0045839	negative regulation of mitosis	BP	0.00324919	0.00932682	6	15	3221	29970	Over	5	Masph09827,Masph12316,Masph21116,
GO:0045841	negative regulation of mitotic metaphase/anaphase transition	BP	0.00324919	0.00932682	6	15	3221	29970	Over	5	Masph09827,Masph12316,Masph21116,
GO:0051784	negative regulation of nuclear division	BP	0.00324919	0.00932682	6	15	3221	29970	Over	5	Masph09827,Masph12316,Masph21116,
GO:0071173	spindle assembly checkpoint	BP	0.00324919	0.00932682	6	15	3221	29970	Over	7	Masph09827,Masph12316,Masph21116,
GO:0071174	mitotic cell cycle spindle checkpoint	BP	0.00324919	0.00932682	6	15	3221	29970	Over	7	Masph09827,Masph12316,Masph21116,
GO:0009219	pyrimidine deoxyribonucleotide metabolic process	BP	0.00324919	0.00932682	6	15	3221	29970	Over	7	Masph11280,Masph20186,
GO:0009394	2'-deoxyribonucleotide metabolic process	BP	0.00324919	0.00932682	6	15	3221	29970	Over	8	Masph11280,Masph20186,
GO:0005852	eukaryotic translation initiation factor 3 complex	CC	0.00330318	0.0094591	9	30	3221	29970	Over	4	Masph17580,Masph04652,Masph21779,
GO:0016863	intramolecular oxidoreductase activity, transposing C=C bonds	MF	0.00356488	0.0101599	4	7	3221	29970	Over	5	Masph12831,Masph04315,
GO:0005732	small nucleolar ribonucleoprotein complex	CC	0.00359433	0.0101953	7	20	3221	29970	Over	4	Masph09886,Masph15262,Masph13459,
GO:0006898	receptor-mediated endocytosis	BP	0.00359433	0.0101953	7	20	3221	29970	Over	5	Masph06395,Masph07319,Masph08323,Masph20537,Masph05166,
GO:0005834	heterotrimeric G-protein complex	CC	0.00371777	0.0105205	10	36	3221	29970	Over	4	Masph12549,Masph10781,Masph13935,Masph03076,Masph15880,
GO:0016503	pheromone receptor activity	MF	0.00378128	0.0106499	5	11	3221	29970	Over	6	Masph19954,Masph04963,
GO:0043243	positive regulation of protein complex disassembly	BP	0.00378128	0.0106499	5	11	3221	29970	Over	4	Masph04505,Masph12999,Masph01459,
GO:0008483	transaminase activity	MF	0.00421707	0.0117665	9	31	3221	29970	Over	5	Masph00770,Masph20296,Masph02895,Masph11320,Masph19061,
GO:0016769	transferase activity, transferring nitrogenous groups	MF	0.00421707	0.0117665	9	31	3221	29970	Over	4	Masph00770,Masph20296,Masph02895,Masph11320,Masph19061,
GO:0009898	internal side of plasma membrane	CC	0.00461205	0.0127792	10	37	3221	29970	Over	4	Masph12549,Masph10781,Masph13935,Masph03076,Masph15880,
GO:0031234	extrinsic to internal side of plasma membrane	CC	0.00461205	0.0127792	10	37	3221	29970	Over	4	Masph12549,Masph10781,Masph13935,Masph03076,Masph15880,
GO:0019362	pyridine nucleotide metabolic process	BP	0.0053167	0.0145965	9	32	3221	29970	Over	6	Masph13740,Masph12118,Masph10902,Masph18860,
GO:0046496	nicotinamide nucleotide metabolic process	BP	0.0053167	0.0145965	9	32	3221	29970	Over	7	Masph13740,Masph12118,Masph10902,Masph18860,
GO:0072524	pyridine-containing compound metabolic process	BP	0.0053167	0.0145965	9	32	3221	29970	Over	5	Masph13740,Masph12118,Masph10902,Masph18860,
GO:0051014	actin filament severing	BP	0.00591259	0.0160849	5	12	3221	29970	Over	4	Masph04505,Masph12999,Masph01459,
GO:0004470	malic enzyme activity	MF	0.0065247	0.0172408	4	8	3221	29970	Over	6	Masph13177,Masph02445,
GO:0004471	malate dehydrogenase (decarboxylating) activity	MF	0.0065247	0.0172408	4	8	3221	29970	Over	6	Masph13177,Masph02445,
GO:0007339	binding of sperm to zona pellucida	BP	0.0065247	0.0172408	4	8	3221	29970	Over	5	Masph18493,Masph11477,
GO:0000978	RNA polymerase II core promoter proximal region sequence-specific DNA binding	MF	0.0065247	0.0172408	4	8	3221	29970	Over	8	Masph15672,Masph11057,
GO:0038061	NIK/NF-kappaB cascade	BP	0.0065247	0.0172408	4	8	3221	29970	Over	5	Masph12154,Masph16427,
GO:0071902	positive regulation of protein serine/threonine kinase activity	BP	0.0065247	0.0172408	4	8	3221	29970	Over	9	Masph12154,Masph16427,
GO:0043410	positive regulation of MAPK cascade	BP	0.0065247	0.0172408	4	8	3221	29970	Over	6	Masph12154,Masph16427,
GO:0009988	cell-cell recognition	BP	0.0065247	0.0172408	4	8	3221	29970	Over	4	Masph18493,Masph11477,
GO:0035036	sperm-egg recognition	BP	0.0065247	0.0172408	4	8	3221	29970	Over	4	Masph18493,Masph11477,
GO:0000987	core promoter proximal region sequence-specific DNA binding	MF	0.0065247	0.0172408	4	8	3221	29970	Over	7	Masph15672,Masph11057,
GO:0001159	core promoter proximal region DNA binding	MF	0.0065247	0.0172408	4	8	3221	29970	Over	7	Masph15672,Masph11057,
GO:0070652	HAUS complex	CC	0.0066533	0.0174649	6	17	3221	29970	Over	5	Masph21187,Masph21143,Masph09478,
GO:0031577	spindle checkpoint	BP	0.0066533	0.0174649	6	17	3221	29970	Over	6	Masph09827,Masph12316,Masph21116,
GO:0019897	extrinsic to plasma membrane	CC	0.00690107	0.0179969	10	39	3221	29970	Over	4	Masph12549,Masph10781,Masph13935,Masph03076,Masph15880,
GO:0050877	neurological system process	BP	0.00713003	0.0185133	37	224	3221	29970	Over	4	Masph13532,Masph08863,Masph04034,Masph04037,Masph17659,Masph08865,Masph04036,Masph04033,Masph08864,Masph17660,Masph08861,Masph02706,Masph07007,Masph06952,Masph15603,Masph06999,Masph06998,Masph07000,
GO:0032984	macromolecular complex disassembly	BP	0.00777485	0.0199283	16	77	3221	29970	Over	5	Masph11385,Masph10629,Masph13668,Masph19609,Masph18629,Masph09570,Masph04505,Masph12999,Masph01459,
GO:0034623	cellular macromolecular complex disassembly	BP	0.00777485	0.0199283	16	77	3221	29970	Over	6	Masph11385,Masph10629,Masph13668,Masph19609,Masph18629,Masph09570,Masph04505,Masph12999,Masph01459,
GO:0043241	protein complex disassembly	BP	0.00777485	0.0199283	16	77	3221	29970	Over	6	Masph11385,Masph10629,Masph13668,Masph19609,Masph18629,Masph09570,Masph04505,Masph12999,Masph01459,
GO:0043624	cellular protein complex disassembly	BP	0.00777485	0.0199283	16	77	3221	29970	Over	7	Masph11385,Masph10629,Masph13668,Masph19609,Masph18629,Masph09570,Masph04505,Masph12999,Masph01459,
GO:0016209	antioxidant activity	MF	0.00807051	0.0205104	12	52	3221	29970	Over	2	Masph15703,Masph08835,Masph19161,Masph19859,Masph08652,Masph16823,
GO:0008172	S-methyltransferase activity	MF	0.00876636	0.0220912	5	13	3221	29970	Over	6	Masph03124,Masph13036,
GO:0044271	cellular nitrogen compound biosynthetic process	BP	0.00883188	0.0222096	61	411	3221	29970	Over	5	Masph09739,Masph15330,Masph13740,Masph12118,Masph16244,Masph04310,Masph01789,Masph18067,Masph04818,Masph04673,Masph13719,Masph05184,Masph00628,Masph04306,Masph05405,Masph09292,Masph16148,Masph05612,Masph04434,Masph04914,Masph11910,Masph03482,Masph15483,Masph02764,Masph14899,Masph09366,Masph15106,Masph10985,Masph04167,
GO:0007091	mitotic metaphase/anaphase transition	BP	0.0090852	0.022751	6	18	3221	29970	Over	4	Masph09827,Masph12316,Masph21116,
GO:0032872	regulation of stress-activated MAPK cascade	BP	0.010752	0.0264817	4	9	3221	29970	Over	6	Masph12154,Masph16427,
GO:0046328	regulation of JNK cascade	BP	0.010752	0.0264817	4	9	3221	29970	Over	7	Masph12154,Masph16427,
GO:0070302	regulation of stress-activated protein kinase signaling cascade	BP	0.010752	0.0264817	4	9	3221	29970	Over	5	Masph12154,Masph16427,
GO:0016423	tRNA (guanine) methyltransferase activity	MF	0.010752	0.0264817	4	9	3221	29970	Over	7	Masph19867,Masph17045,
GO:0008037	cell recognition	BP	0.010752	0.0264817	4	9	3221	29970	Over	3	Masph18493,Masph11477,
GO:0006766	vitamin metabolic process	BP	0.0109384	0.0268679	7	24	3221	29970	Over	4	Masph14899,Masph09366,Masph15106,
GO:0015078	hydrogen ion transmembrane transporter activity	MF	0.011315	0.0271026	38	237	3221	29970	Over	9	Masph06250,Masph05272,Masph13077,Masph13078,Masph08439,Masph05801,Masph05616,Masph12534,Masph16244,Masph04310,Masph01789,Masph18558,Masph18005,Masph05405,Masph09292,Masph16148,Masph05612,Masph04434,Masph04914,Masph11910,Masph03482,
GO:0019031	viral envelope	CC	0.0115475	0.0271026	2	2	3221	29970	Over	3
GO:0070257	positive regulation of mucus secretion	BP	0.0115475	0.0271026	2	2	3221	29970	Over	4	Masph21004,
GO:0016314	phosphatidylinositol-3,4,5-trisphosphate 3-phosphatase activity	MF	0.0115475	0.0271026	2	2	3221	29970	Over	9	Masph10462,
GO:0030165	PDZ domain binding	MF	0.0115475	0.0271026	2	2	3221	29970	Over	5	Masph10462,
GO:0046855	inositol phosphate dephosphorylation	BP	0.0115475	0.0271026	2	2	3221	29970	Over	6	Masph10462,
GO:0051800	phosphatidylinositol-3,4-bisphosphate 3-phosphatase activity	MF	0.0115475	0.0271026	2	2	3221	29970	Over	9	Masph10462,
GO:0051895	negative regulation of focal adhesion assembly	BP	0.0115475	0.0271026	2	2	3221	29970	Over	4	Masph10462,
GO:0051898	negative regulation of protein kinase B signaling cascade	BP	0.0115475	0.0271026	2	2	3221	29970	Over	6	Masph10462,
GO:0070254	mucus secretion	BP	0.0115475	0.0271026	2	2	3221	29970	Over	5	Masph21004,
GO:0070255	regulation of mucus secretion	BP	0.0115475	0.0271026	2	2	3221	29970	Over	4	Masph21004,
GO:0034594	phosphatidylinositol trisphosphate phosphatase activity	MF	0.0115475	0.0271026	2	2	3221	29970	Over	8	Masph10462,
GO:0046838	phosphorylated carbohydrate dephosphorylation	BP	0.0115475	0.0271026	2	2	3221	29970	Over	5	Masph10462,
GO:0071545	inositol phosphate catabolic process	BP	0.0115475	0.0271026	2	2	3221	29970	Over	5	Masph10462,
GO:0001953	negative regulation of cell-matrix adhesion	BP	0.0115475	0.0271026	2	2	3221	29970	Over	6	Masph10462,
GO:0048041	focal adhesion assembly	BP	0.0115475	0.0271026	2	2	3221	29970	Over	6	Masph10462,
GO:0051893	regulation of focal adhesion assembly	BP	0.0115475	0.0271026	2	2	3221	29970	Over	5	Masph10462,
GO:0090109	regulation of cell-substrate junction assembly	BP	0.0115475	0.0271026	2	2	3221	29970	Over	4	Masph10462,
GO:0043491	protein kinase B signaling cascade	BP	0.0115475	0.0271026	2	2	3221	29970	Over	6	Masph10462,
GO:0051896	regulation of protein kinase B signaling cascade	BP	0.0115475	0.0271026	2	2	3221	29970	Over	6	Masph10462,
GO:0007156	homophilic cell adhesion	BP	0.0116389	0.0272637	27	156	3221	29970	Over	5	Masph09458,Masph09463,Masph09465,Masph09469,Masph09471,Masph09467,Masph09460,Masph09459,Masph16448,Masph16446,Masph16447,Masph16445,
GO:0009152	purine ribonucleotide biosynthetic process	BP	0.0118489	0.0276475	18	93	3221	29970	Over	8	Masph16244,Masph04310,Masph01789,Masph05405,Masph09292,Masph16148,Masph05612,Masph04434,Masph04914,Masph11910,Masph03482,
GO:0008652	cellular amino acid biosynthetic process	BP	0.0118489	0.0276475	18	93	3221	29970	Over	5	Masph18067,Masph04818,Masph04673,Masph13719,Masph05184,Masph00628,Masph04306,
GO:0008121	ubiquinol-cytochrome-c reductase activity	MF	0.0124459	0.0288717	5	14	3221	29970	Over	6	Masph18558,Masph18005,
GO:0016679	oxidoreductase activity, acting on diphenols and related substances as donors	MF	0.0124459	0.0288717	5	14	3221	29970	Over	4	Masph18558,Masph18005,
GO:0016681	oxidoreductase activity, acting on diphenols and related substances as donors, cytochrome as acceptor	MF	0.0124459	0.0288717	5	14	3221	29970	Over	5	Masph18558,Masph18005,
GO:0022411	cellular component disassembly	BP	0.0125994	0.0291149	16	80	3221	29970	Over	4	Masph11385,Masph10629,Masph13668,Masph19609,Masph18629,Masph09570,Masph04505,Masph12999,Masph01459,
GO:0071845	cellular component disassembly at cellular level	BP	0.0125994	0.0291149	16	80	3221	29970	Over	5	Masph11385,Masph10629,Masph13668,Masph19609,Masph18629,Masph09570,Masph04505,Masph12999,Masph01459,
GO:0005125	cytokine activity	MF	0.0128776	0.0297004	27	157	3221	29970	Over	5	Masph02636,Masph12532,Masph14604,Masph16134,Masph05770,Masph11393,Masph02180,Masph04389,Masph04893,Masph04628,Masph15280,Masph21881,Masph05738,Masph08650,
GO:0019725	cellular homeostasis	BP	0.0145275	0.0330597	34	210	3221	29970	Over	3	Masph16543,Masph10508,Masph05345,Masph20420,Masph05342,Masph05343,Masph16542,Masph19911,Masph10182,Masph06152,Masph00267,Masph00878,Masph18435,Masph20133,Masph06898,Masph02271,Masph20424,Masph18789,Masph19616,
GO:0008610	lipid biosynthetic process	BP	0.0155818	0.0353247	30	181	3221	29970	Over	4	Masph06517,Masph09266,Masph17336,Masph07804,Masph03644,Masph09419,Masph06514,Masph12831,Masph04315,Masph18319,Masph11618,Masph13906,Masph03667,Masph18608,Masph07841,
GO:0006777	Mo-molybdopterin cofactor biosynthetic process	BP	0.016412	0.0365152	4	10	3221	29970	Over	7	Masph15483,Masph02764,
GO:0000178	exosome (RNase complex)	CC	0.016412	0.0365152	4	10	3221	29970	Over	4	Masph04822,Masph07856,
GO:0031124	mRNA 3'-end processing	BP	0.016412	0.0365152	4	10	3221	29970	Over	7	Masph03032,Masph16637,
GO:0043631	RNA polyadenylation	BP	0.016412	0.0365152	4	10	3221	29970	Over	7	Masph03032,Masph16637,
GO:0051189	prosthetic group metabolic process	BP	0.016412	0.0365152	4	10	3221	29970	Over	5	Masph15483,Masph02764,
GO:0019720	Mo-molybdopterin cofactor metabolic process	BP	0.016412	0.0365152	4	10	3221	29970	Over	6	Masph15483,Masph02764,
GO:0032324	molybdopterin cofactor biosynthetic process	BP	0.016412	0.0365152	4	10	3221	29970	Over	6	Masph15483,Masph02764,
GO:0043545	molybdopterin cofactor metabolic process	BP	0.016412	0.0365152	4	10	3221	29970	Over	5	Masph15483,Masph02764,
GO:0046912	transferase activity, transferring acyl groups, acyl groups converted into alkyl on transfer	MF	0.016412	0.0365152	4	10	3221	29970	Over	5	Masph18608,Masph07841,
GO:0006739	NADP metabolic process	BP	0.0170443	0.0377816	5	15	3221	29970	Over	8	Masph10902,Masph18860,
GO:0009967	positive regulation of signal transduction	BP	0.0175124	0.0387474	8	32	3221	29970	Over	4	Masph12154,Masph16427,Masph10985,Masph04167,
GO:0008135	translation factor activity, nucleic acid binding	MF	0.0175604	0.0387819	22	124	3221	29970	Over	5	Masph17146,Masph19683,Masph14138,Masph08525,Masph00891,Masph17580,Masph04652,Masph21779,Masph02172,Masph03984,
GO:0005739	mitochondrion	CC	0.0192285	0.0421547	54	369	3221	29970	Over	5	Masph18256,Masph05589,Masph03126,Masph09234,Masph20972,Masph06250,Masph05272,Masph13077,Masph13078,Masph11945,Masph02261,Masph05168,Masph14108,Masph08439,Masph05801,Masph05616,Masph12534,Masph07814,Masph17568,Masph01195,Masph02695,Masph17953,Masph02661,Masph04869,Masph13814,Masph01236,
GO:0005788	endoplasmic reticulum lumen	CC	0.019313	0.0422625	3	6	3221	29970	Over	5	Masph18541,Masph18220,
GO:0046933	hydrogen ion transporting ATP synthase activity, rotational mechanism	MF	0.0200665	0.0435138	6	21	3221	29970	Over	10	Masph16244,Masph04310,Masph01789,
GO:0000077	DNA damage checkpoint	BP	0.0200665	0.0435138	6	21	3221	29970	Over	6	Masph06311,Masph10580,Masph14379,
GO:0030071	regulation of mitotic metaphase/anaphase transition	BP	0.0200665	0.0435138	6	21	3221	29970	Over	5	Masph09827,Masph12316,Masph21116,
GO:0045259	proton-transporting ATP synthase complex	CC	0.0214238	0.0462894	12	57	3221	29970	Over	4	Masph05405,Masph09292,Masph16148,Masph05612,Masph04434,Masph04914,Masph11910,Masph03482,
GO:0006220	pyrimidine nucleotide metabolic process	BP	0.0215147	0.046402	10	43	3221	29970	Over	6	Masph10985,Masph04167,Masph11280,Masph20186,
