# Supplementary material for: The draft genome of mandrill (Mandrillus sphinx): An Old World monkey
Source: Sci Rep. 2020 Feb 12;10:2431. doi: 10.1038/s41598-020-59110-3 (PMC7016171; doi:10.1038/s41598-020-59110-3)
Supplement: Supplementary file 3 — Supplementary Information 3. [file 41598_2020_59110_MOESM3_ESM.xlsx]

## Sheet: sheet1
#pathway ID	Cellular Component	matching proteins in your network (labels)	false discovery rate	matching proteins in your network (IDs)
GO.0005615	extracellular space	ACE2,C8A,CD36,CXCL10,F2,F9,IL1R1,IL5,MERTK,PLAU	0.00486	ENSP00000218099,ENSP00000231454,ENSP00000233946,ENSP00000252519,ENSP00000295408,ENSP00000305651,ENSP00000308165,ENSP00000308541,ENSP00000354458,ENSP00000361850
GO.0008305	integrin complex	ITGA3,ITGB2,LYN	0.00486	ENSP00000007722,ENSP00000303242,ENSP00000428924
GO.0009986	cell surface	AAMP,ACE2,CD36,CXCL10,FLT3,IL1R1,ITGB2,PLAU	0.00486	ENSP00000233946,ENSP00000241453,ENSP00000248450,ENSP00000252519,ENSP00000303242,ENSP00000305651,ENSP00000308165,ENSP00000361850
GO.0005886	plasma membrane	AAMP,ACE2,AKAP10,C8A,CD36,CXCL10,F2,F9,GOPC,IL1R1,ITGA3,ITGB2,MERTK,NFE2L2,PIK3R1,PLAU,XRCC5	0.0251	ENSP00000007722,ENSP00000218099,ENSP00000225737,ENSP00000233946,ENSP00000248450,ENSP00000252519,ENSP00000274335,ENSP00000295408,ENSP00000303242,ENSP00000305651,ENSP00000308165,ENSP00000308541,ENSP00000354458,ENSP00000357484,ENSP00000361850,ENSP00000375977,ENSP00000380252
GO.0071944	cell periphery	AAMP,ACE2,AKAP10,C8A,CD36,CXCL10,F2,F9,GOPC,IL1R1,ITGA3,ITGB2,MERTK,NFE2L2,PIK3R1,PLAU,XRCC5	0.0254	ENSP00000007722,ENSP00000218099,ENSP00000225737,ENSP00000233946,ENSP00000248450,ENSP00000252519,ENSP00000274335,ENSP00000295408,ENSP00000303242,ENSP00000305651,ENSP00000308165,ENSP00000308541,ENSP00000354458,ENSP00000357484,ENSP00000361850,ENSP00000375977,ENSP00000380252
#pathway ID	Molecular Function	matching proteins in your network (labels)	false discovery rate	matching proteins in your network (IDs)
GO.0005515	protein binding	ACE2,BCL10,CD36,CREB1,CXCL10,DICER1,ETS1,F2,FLT3,GOPC,IL1R1,IL5,ITGA3,ITGB2,LYN,NFE2L2,PIK3R1,STAT1,XRCC5	0.0185	ENSP00000007722,ENSP00000231454,ENSP00000233946,ENSP00000241453,ENSP00000252519,ENSP00000271015,ENSP00000274335,ENSP00000303242,ENSP00000305651,ENSP00000308165,ENSP00000308541,ENSP00000343745,ENSP00000354394,ENSP00000357484,ENSP00000375977,ENSP00000376436,ENSP00000380252,ENSP00000387699,ENSP00000428924
GO.0070053	thrombospondin receptor activity	CD36,F2	0.0311	ENSP00000308165,ENSP00000308541
GO.0000980	RNA polymerase II distal enhancer sequence-specific DNA binding	CREB1,FLI1,NFE2L2	0.0339	ENSP00000380252,ENSP00000387699,ENSP00000399985
GO.0004252	serine-type endopeptidase activity	F2,F9,PLAU,TPP2	0.0339	ENSP00000218099,ENSP00000308541,ENSP00000361850,ENSP00000365233
GO.0004386	helicase activity	ASCC3,DICER1,IFIH1,XRCC5	0.0339	ENSP00000263642,ENSP00000343745,ENSP00000358159,ENSP00000375977
GO.0097367	carbohydrate derivative binding	AAMP,ACE2,ASCC3,CXCL10,DICER1,FLT3,IFIH1,ITGA3,ITGB2,LYN,MERTK,XRCC5	0.0339	ENSP00000007722,ENSP00000241453,ENSP00000248450,ENSP00000252519,ENSP00000263642,ENSP00000295408,ENSP00000303242,ENSP00000305651,ENSP00000343745,ENSP00000358159,ENSP00000375977,ENSP00000428924
#pathway ID	KEGG Pathways	matching proteins in your network (labels)	false discovery rate	matching proteins in your network (IDs)
4640	Hematopoietic cell lineage	CD36,FLT3,IL1R1,IL5,ITGA3	6.83e-05	ENSP00000007722,ENSP00000231454,ENSP00000233946,ENSP00000241453,ENSP00000308165
4610	Complement and coagulation cascades	C8A,F2,F9,PLAU	0.00061	ENSP00000218099,ENSP00000308541,ENSP00000354458,ENSP00000361850
4064	NF-kappa B signaling pathway	BCL10,IL1R1,LYN,PLAU	0.00114	ENSP00000233946,ENSP00000271015,ENSP00000361850,ENSP00000428924
4622	RIG-I-like receptor signaling pathway	ATG5,CXCL10,IFIH1	0.00891	ENSP00000263642,ENSP00000305651,ENSP00000343313
5152	Tuberculosis	BCL10,CREB1,ITGB2,STAT1	0.00891	ENSP00000271015,ENSP00000303242,ENSP00000354394,ENSP00000387699
5202	Transcriptional misregulation in cancer	FLI1,FLT3,NFKBIZ,PLAU	0.00891	ENSP00000241453,ENSP00000325663,ENSP00000361850,ENSP00000399985
5146	Amoebiasis	C8A,IL1R1,ITGB2	0.0242	ENSP00000233946,ENSP00000303242,ENSP00000354458
5166	HTLV-I infection	CREB1,ETS1,IL1R1,ITGB2	0.0242	ENSP00000233946,ENSP00000303242,ENSP00000376436,ENSP00000387699
4060	Cytokine-cytokine receptor interaction	CXCL10,FLT3,IL1R1,IL5	0.0249	ENSP00000231454,ENSP00000233946,ENSP00000241453,ENSP00000305651
4380	Osteoclast differentiation	CREB1,IL1R1,STAT1	0.0291	ENSP00000233946,ENSP00000354394,ENSP00000387699
5161	Hepatitis B	CREB1,IFIH1,STAT1	0.0376	ENSP00000263642,ENSP00000354394,ENSP00000387699
5200	Pathways in cancer	ETS1,FLT3,ITGA3,STAT1	0.0402	ENSP00000007722,ENSP00000241453,ENSP00000354394,ENSP00000376436
#pathway ID	Biological Process	matching proteins in your network (labels)	false discovery rate	matching proteins in your network (IDs)
GO.0051240	positive regulation of multicellular organismal process	AAMP,ACE2,ATG5,BCL10,CD36,CREB1,DICER1,F2,IFIH1,IL5,ITGA3,LYN,NFE2L2,PIK3R1,PLAU	2.34e-06	ENSP00000007722,ENSP00000231454,ENSP00000248450,ENSP00000252519,ENSP00000263642,ENSP00000271015,ENSP00000274335,ENSP00000308165,ENSP00000308541,ENSP00000343313,ENSP00000343745,ENSP00000361850,ENSP00000380252,ENSP00000387699,ENSP00000428924
GO.0007599	hemostasis	AKAP10,CD36,F2,F9,FLI1,ITGA3,ITGB2,LYN,PIK3R1,PLAU	1.59e-05	ENSP00000007722,ENSP00000218099,ENSP00000225737,ENSP00000274335,ENSP00000303242,ENSP00000308165,ENSP00000308541,ENSP00000361850,ENSP00000399985,ENSP00000428924
GO.0050878	regulation of body fluid levels	AKAP10,CD36,CREB1,F2,F9,FLI1,ITGA3,ITGB2,LYN,PIK3R1,PLAU	1.59e-05	ENSP00000007722,ENSP00000218099,ENSP00000225737,ENSP00000274335,ENSP00000303242,ENSP00000308165,ENSP00000308541,ENSP00000361850,ENSP00000387699,ENSP00000399985,ENSP00000428924
GO.0080134	regulation of response to stress	ACE2,ATG5,BCL10,C8A,CREB1,ETS1,F2,IFIH1,IL1R1,ITGB2,NFE2L2,PIK3R1,PLAU,STAT1	1.59e-05	ENSP00000233946,ENSP00000252519,ENSP00000263642,ENSP00000271015,ENSP00000274335,ENSP00000303242,ENSP00000308541,ENSP00000343313,ENSP00000354394,ENSP00000354458,ENSP00000361850,ENSP00000376436,ENSP00000380252,ENSP00000387699
GO.0006955	immune response	ATG5,C8A,CD36,CREB1,CXCL10,ETS1,IFIH1,IL1R1,IL5,ITGB2,PIK3R1,STAT1,XRCC5	4.11e-05	ENSP00000231454,ENSP00000233946,ENSP00000263642,ENSP00000274335,ENSP00000303242,ENSP00000305651,ENSP00000308165,ENSP00000343313,ENSP00000354394,ENSP00000354458,ENSP00000375977,ENSP00000376436,ENSP00000387699
GO.0051704	multi-organism process	ACE2,ATG5,CD36,CREB1,DICER1,ETS1,GOPC,IFIH1,IL1R1,ITGA3,LYN,MERTK,PIK3R1,PLAU,STAT1,XRCC5	4.11e-05	ENSP00000007722,ENSP00000233946,ENSP00000252519,ENSP00000263642,ENSP00000274335,ENSP00000295408,ENSP00000308165,ENSP00000343313,ENSP00000343745,ENSP00000354394,ENSP00000357484,ENSP00000361850,ENSP00000375977,ENSP00000376436,ENSP00000387699,ENSP00000428924
GO.0042060	wound healing	AKAP10,CD36,DICER1,ETS1,F2,F9,ITGA3,ITGB2,LYN,PIK3R1	6.97e-05	ENSP00000007722,ENSP00000218099,ENSP00000225737,ENSP00000274335,ENSP00000303242,ENSP00000308165,ENSP00000308541,ENSP00000343745,ENSP00000376436,ENSP00000428924
GO.0051239	regulation of multicellular organismal process	AAMP,ACE2,BCL10,CD36,CREB1,CXCL10,DICER1,F2,FLT3,IFIH1,IL5,ITGA3,LYN,NFE2L2,PIK3R1,STAT1	6.97e-05	ENSP00000007722,ENSP00000231454,ENSP00000241453,ENSP00000248450,ENSP00000252519,ENSP00000263642,ENSP00000271015,ENSP00000274335,ENSP00000305651,ENSP00000308165,ENSP00000308541,ENSP00000343745,ENSP00000354394,ENSP00000380252,ENSP00000387699,ENSP00000428924
GO.0007596	blood coagulation	AKAP10,CD36,F2,F9,ITGA3,ITGB2,LYN,PIK3R1,PLAU	7.11e-05	ENSP00000007722,ENSP00000218099,ENSP00000225737,ENSP00000274335,ENSP00000303242,ENSP00000308165,ENSP00000308541,ENSP00000361850,ENSP00000428924
GO.0045087	innate immune response	ATG5,BCL10,C8A,CD36,CREB1,IFIH1,ITGB2,LYN,PIK3R1,STAT1,XRCC5	7.11e-05	ENSP00000263642,ENSP00000271015,ENSP00000274335,ENSP00000303242,ENSP00000308165,ENSP00000343313,ENSP00000354394,ENSP00000354458,ENSP00000375977,ENSP00000387699,ENSP00000428924
GO.0045595	regulation of cell differentiation	CD36,CXCL10,DICER1,ETS1,F2,FLT3,IL5,ITGA3,LYN,NFE2L2,PIK3R1,STAT1,XRCC5	7.11e-05	ENSP00000007722,ENSP00000231454,ENSP00000241453,ENSP00000274335,ENSP00000305651,ENSP00000308165,ENSP00000308541,ENSP00000343745,ENSP00000354394,ENSP00000375977,ENSP00000376436,ENSP00000380252,ENSP00000428924
GO.0050900	leukocyte migration	CXCL10,F2,ITGA3,ITGB2,LYN,MERTK,PIK3R1	7.11e-05	ENSP00000007722,ENSP00000274335,ENSP00000295408,ENSP00000303242,ENSP00000305651,ENSP00000308541,ENSP00000428924
GO.1903034	regulation of response to wounding	ACE2,C8A,CD36,ETS1,F2,IL1R1,NFE2L2,PLAU	7.11e-05	ENSP00000233946,ENSP00000252519,ENSP00000308165,ENSP00000308541,ENSP00000354458,ENSP00000361850,ENSP00000376436,ENSP00000380252
GO.0051241	negative regulation of multicellular organismal process	ATG5,CXCL10,DICER1,F2,FLT3,IFIH1,LYN,NFE2L2,PIK3R1,PLAU,STAT1	7.28e-05	ENSP00000241453,ENSP00000263642,ENSP00000274335,ENSP00000305651,ENSP00000308541,ENSP00000343313,ENSP00000343745,ENSP00000354394,ENSP00000361850,ENSP00000380252,ENSP00000428924
GO.2000377	regulation of reactive oxygen species metabolic process	ACE2,ATG5,CD36,F2,NFE2L2,PLAU	7.28e-05	ENSP00000252519,ENSP00000308165,ENSP00000308541,ENSP00000343313,ENSP00000361850,ENSP00000380252
GO.0048583	regulation of response to stimulus	ACE2,AKAP10,ATG5,C8A,CREB1,CXCL10,ELP2,ETS1,F2,FLT3,IFIH1,IL1R1,IL5,ITGB2,NFE2L2,PIK3R1,PLAU,STAT1	8.23e-05	ENSP00000225737,ENSP00000231454,ENSP00000233946,ENSP00000241453,ENSP00000252519,ENSP00000263642,ENSP00000274335,ENSP00000303242,ENSP00000305651,ENSP00000308541,ENSP00000343313,ENSP00000354394,ENSP00000354458,ENSP00000361850,ENSP00000376436,ENSP00000380252,ENSP00000387699,ENSP00000414851
GO.2000026	regulation of multicellular organismal development	CREB1,CXCL10,DICER1,F2,FLT3,IL5,ITGA3,LYN,NFE2L2,PIK3R1,PLAU,STAT1,XRCC5	8.23e-05	ENSP00000007722,ENSP00000231454,ENSP00000241453,ENSP00000274335,ENSP00000305651,ENSP00000308541,ENSP00000343745,ENSP00000354394,ENSP00000361850,ENSP00000375977,ENSP00000380252,ENSP00000387699,ENSP00000428924
GO.2000379	positive regulation of reactive oxygen species metabolic process	ACE2,CD36,F2,NFE2L2,PLAU	0.000105	ENSP00000252519,ENSP00000308165,ENSP00000308541,ENSP00000361850,ENSP00000380252
GO.0065008	regulation of biological quality	ACE2,AKAP10,ATG5,CD36,DICER1,F2,F9,FLI1,FLT3,GOPC,IL1R1,ITGA3,ITGB2,NFE2L2,PIK3R1,STAT1,XRCC5	0.000106	ENSP00000007722,ENSP00000218099,ENSP00000225737,ENSP00000233946,ENSP00000241453,ENSP00000252519,ENSP00000274335,ENSP00000303242,ENSP00000308165,ENSP00000308541,ENSP00000343313,ENSP00000343745,ENSP00000354394,ENSP00000357484,ENSP00000375977,ENSP00000380252,ENSP00000399985
GO.0006950	response to stress	AKAP10,ASCC3,ATG5,C8A,CREB1,DICER1,ETS1,F2,F9,IFIH1,IL1R1,IL5,ITGA3,ITGB2,NFE2L2,NFKBIZ,STAT1,XRCC5	0.000107	ENSP00000007722,ENSP00000218099,ENSP00000225737,ENSP00000231454,ENSP00000233946,ENSP00000263642,ENSP00000303242,ENSP00000308541,ENSP00000325663,ENSP00000343313,ENSP00000343745,ENSP00000354394,ENSP00000354458,ENSP00000358159,ENSP00000375977,ENSP00000376436,ENSP00000380252,ENSP00000387699
GO.0030193	regulation of blood coagulation	CD36,F2,LYN,NFE2L2,PLAU	0.000112	ENSP00000308165,ENSP00000308541,ENSP00000361850,ENSP00000380252,ENSP00000428924
GO.0002376	immune system process	ATG5,C8A,CREB1,DICER1,ETS1,F2,FLI1,IFIH1,IL1R1,IL5,ITGA3,ITGB2,STAT1,TPP2	0.000148	ENSP00000007722,ENSP00000231454,ENSP00000233946,ENSP00000263642,ENSP00000303242,ENSP00000308541,ENSP00000343313,ENSP00000343745,ENSP00000354394,ENSP00000354458,ENSP00000365233,ENSP00000376436,ENSP00000387699,ENSP00000399985
GO.0048518	positive regulation of biological process	AAMP,ACE2,ATG5,C8A,CD36,CREB1,CXCL10,DICER1,ETS1,F2,FLI1,FLT3,IFIH1,IL5,ITGB2,LYN,MERTK,NFE2L2,PIK3R1,PLAU,STAT1	0.000149	ENSP00000231454,ENSP00000241453,ENSP00000248450,ENSP00000252519,ENSP00000263642,ENSP00000274335,ENSP00000295408,ENSP00000303242,ENSP00000305651,ENSP00000308165,ENSP00000308541,ENSP00000343313,ENSP00000343745,ENSP00000354394,ENSP00000354458,ENSP00000361850,ENSP00000376436,ENSP00000380252,ENSP00000387699,ENSP00000399985,ENSP00000428924
GO.0032101	regulation of response to external stimulus	ACE2,ATG5,C8A,CD36,CXCL10,ETS1,F2,IL1R1,NFE2L2,PLAU	0.000181	ENSP00000233946,ENSP00000252519,ENSP00000305651,ENSP00000308165,ENSP00000308541,ENSP00000343313,ENSP00000354458,ENSP00000361850,ENSP00000376436,ENSP00000380252
GO.0006952	defense response	ATG5,C8A,CREB1,DICER1,F2,IFIH1,IL5,ITGB2,NFKBIZ,PIK3R1,STAT1,XRCC5	0.000184	ENSP00000231454,ENSP00000263642,ENSP00000274335,ENSP00000303242,ENSP00000308541,ENSP00000325663,ENSP00000343313,ENSP00000343745,ENSP00000354394,ENSP00000354458,ENSP00000375977,ENSP00000387699
GO.0050793	regulation of developmental process	ATG5,CD36,CXCL10,DICER1,F2,FLT3,IL5,ITGA3,ITGB2,LYN,NFE2L2,PIK3R1,PLAU,XRCC5	0.000233	ENSP00000007722,ENSP00000231454,ENSP00000241453,ENSP00000274335,ENSP00000303242,ENSP00000305651,ENSP00000308165,ENSP00000308541,ENSP00000343313,ENSP00000343745,ENSP00000361850,ENSP00000375977,ENSP00000380252,ENSP00000428924
GO.0030335	positive regulation of cell migration	AAMP,CXCL10,ETS1,ITGA3,LYN,PIK3R1,PLAU	0.000323	ENSP00000007722,ENSP00000248450,ENSP00000274335,ENSP00000305651,ENSP00000361850,ENSP00000376436,ENSP00000428924
GO.0031347	regulation of defense response	ACE2,BCL10,C8A,CREB1,ETS1,IFIH1,IL1R1,ITGB2,STAT1	0.000396	ENSP00000233946,ENSP00000252519,ENSP00000263642,ENSP00000271015,ENSP00000303242,ENSP00000354394,ENSP00000354458,ENSP00000376436,ENSP00000387699
GO.0048522	positive regulation of cellular process	AAMP,ACE2,ATG5,CD36,CREB1,CXCL10,DICER1,ETS1,F2,FLI1,FLT3,IL5,LYN,MERTK,NFE2L2,PIK3R1,PLAU,STAT1,XRCC5	0.000422	ENSP00000231454,ENSP00000241453,ENSP00000248450,ENSP00000252519,ENSP00000274335,ENSP00000295408,ENSP00000305651,ENSP00000308165,ENSP00000308541,ENSP00000343313,ENSP00000343745,ENSP00000354394,ENSP00000361850,ENSP00000375977,ENSP00000376436,ENSP00000380252,ENSP00000387699,ENSP00000399985,ENSP00000428924
GO.0009611	response to wounding	AKAP10,CD36,DICER1,ETS1,F2,F9,ITGA3,ITGB2,PIK3R1	0.000471	ENSP00000007722,ENSP00000218099,ENSP00000225737,ENSP00000274335,ENSP00000303242,ENSP00000308165,ENSP00000308541,ENSP00000343745,ENSP00000376436
GO.0071222	cellular response to lipopolysaccharide	CD36,CXCL10,LYN,PLAU,STAT1	0.000583	ENSP00000305651,ENSP00000308165,ENSP00000354394,ENSP00000361850,ENSP00000428924
GO.0002682	regulation of immune system process	ATG5,C8A,CXCL10,ETS1,FLT3,IFIH1,IL5,ITGB2,MERTK,NFE2L2,STAT1	0.000764	ENSP00000231454,ENSP00000241453,ENSP00000263642,ENSP00000295408,ENSP00000303242,ENSP00000305651,ENSP00000343313,ENSP00000354394,ENSP00000354458,ENSP00000376436,ENSP00000380252
GO.0048870	cell motility	AAMP,CXCL10,ETS1,F2,ITGB2,LYN,MERTK,PIK3R1,PLAU	0.000764	ENSP00000248450,ENSP00000274335,ENSP00000295408,ENSP00000303242,ENSP00000305651,ENSP00000308541,ENSP00000361850,ENSP00000376436,ENSP00000428924
GO.0051674	localization of cell	AAMP,CXCL10,ETS1,F2,ITGB2,LYN,MERTK,PIK3R1,PLAU	0.000764	ENSP00000248450,ENSP00000274335,ENSP00000295408,ENSP00000303242,ENSP00000305651,ENSP00000308541,ENSP00000361850,ENSP00000376436,ENSP00000428924
GO.0042981	regulation of apoptotic process	ATG5,CREB1,DICER1,ETS1,FLT3,IFIH1,LYN,MERTK,NFE2L2,PIK3R1,STAT1	0.000848	ENSP00000241453,ENSP00000263642,ENSP00000274335,ENSP00000295408,ENSP00000343313,ENSP00000343745,ENSP00000354394,ENSP00000376436,ENSP00000380252,ENSP00000387699,ENSP00000428924
GO.0050865	regulation of cell activation	BCL10,F2,FLT3,IL5,LYN,MERTK,PIK3R1	0.000861	ENSP00000231454,ENSP00000241453,ENSP00000271015,ENSP00000274335,ENSP00000295408,ENSP00000308541,ENSP00000428924
GO.1902531	regulation of intracellular signal transduction	BCL10,CD36,CXCL10,ELP2,F2,FLT3,IL5,ITGA3,LYN,NFE2L2,STAT1	0.000861	ENSP00000007722,ENSP00000231454,ENSP00000241453,ENSP00000271015,ENSP00000305651,ENSP00000308165,ENSP00000308541,ENSP00000354394,ENSP00000380252,ENSP00000414851,ENSP00000428924
GO.0002252	immune effector process	BCL10,C8A,CXCL10,DICER1,IFIH1,PIK3R1,STAT1	0.000929	ENSP00000263642,ENSP00000271015,ENSP00000274335,ENSP00000305651,ENSP00000343745,ENSP00000354394,ENSP00000354458
GO.0051050	positive regulation of transport	ATG5,CD36,CREB1,CXCL10,F2,IL5,MERTK,NFE2L2,PIK3R1	0.00106	ENSP00000231454,ENSP00000274335,ENSP00000295408,ENSP00000305651,ENSP00000308165,ENSP00000308541,ENSP00000343313,ENSP00000380252,ENSP00000387699
GO.0051279	regulation of release of sequestered calcium ion into cytosol	ATG5,CXCL10,F2,LYN	0.00106	ENSP00000305651,ENSP00000308541,ENSP00000343313,ENSP00000428924
GO.1903649	regulation of cytoplasmic transport	ATG5,CD36,CXCL10,F2,GOPC,LYN,PIK3R1	0.00109	ENSP00000274335,ENSP00000305651,ENSP00000308165,ENSP00000308541,ENSP00000343313,ENSP00000357484,ENSP00000428924
GO.0002237	response to molecule of bacterial origin	BCL10,CD36,CXCL10,LYN,PLAU,STAT1	0.00118	ENSP00000271015,ENSP00000305651,ENSP00000308165,ENSP00000354394,ENSP00000361850,ENSP00000428924
GO.0045596	negative regulation of cell differentiation	CXCL10,DICER1,F2,FLT3,LYN,NFE2L2,PIK3R1,STAT1	0.00118	ENSP00000241453,ENSP00000274335,ENSP00000305651,ENSP00000308541,ENSP00000343745,ENSP00000354394,ENSP00000380252,ENSP00000428924
GO.0060255	regulation of macromolecule metabolic process	ACE2,ASCC3,ATG5,C8A,CD36,CREB1,CXCL10,DICER1,ELP2,ETS1,F2,FLT3,ITGA3,ITGB2,LYN,NFE2L2,NFKBIZ,PIK3R1,STAT1,XRCC5	0.00118	ENSP00000007722,ENSP00000241453,ENSP00000252519,ENSP00000274335,ENSP00000303242,ENSP00000305651,ENSP00000308165,ENSP00000308541,ENSP00000325663,ENSP00000343313,ENSP00000343745,ENSP00000354394,ENSP00000354458,ENSP00000358159,ENSP00000375977,ENSP00000376436,ENSP00000380252,ENSP00000387699,ENSP00000414851,ENSP00000428924
GO.0040011	locomotion	AAMP,ACE2,CREB1,CXCL10,ETS1,F2,ITGB2,LYN,MERTK,PIK3R1	0.00134	ENSP00000248450,ENSP00000252519,ENSP00000274335,ENSP00000295408,ENSP00000303242,ENSP00000305651,ENSP00000308541,ENSP00000376436,ENSP00000387699,ENSP00000428924
GO.0030194	positive regulation of blood coagulation	CD36,F2,NFE2L2	0.0016	ENSP00000308165,ENSP00000308541,ENSP00000380252
GO.0010468	regulation of gene expression	ASCC3,BCL10,C8A,CD36,CREB1,CXCL10,DICER1,ELP2,ETS1,F2,IL5,ITGA3,NFE2L2,NFKBIZ,PIK3R1,STAT1,XRCC5	0.00181	ENSP00000007722,ENSP00000231454,ENSP00000271015,ENSP00000274335,ENSP00000305651,ENSP00000308165,ENSP00000308541,ENSP00000325663,ENSP00000343745,ENSP00000354394,ENSP00000354458,ENSP00000358159,ENSP00000375977,ENSP00000376436,ENSP00000380252,ENSP00000387699,ENSP00000414851
GO.1903706	regulation of hemopoiesis	CREB1,ETS1,FLT3,IL5,NFE2L2,PIK3R1	0.00182	ENSP00000231454,ENSP00000241453,ENSP00000274335,ENSP00000376436,ENSP00000380252,ENSP00000387699
GO.0016032	viral process	ACE2,ATG5,CREB1,IFIH1,LYN,PIK3R1,STAT1,XRCC5	0.00189	ENSP00000252519,ENSP00000263642,ENSP00000274335,ENSP00000343313,ENSP00000354394,ENSP00000375977,ENSP00000387699,ENSP00000428924
GO.0048584	positive regulation of response to stimulus	ATG5,BCL10,C8A,CREB1,CXCL10,F2,FLT3,IFIH1,IL5,ITGB2,NFE2L2,PIK3R1	0.00189	ENSP00000231454,ENSP00000241453,ENSP00000263642,ENSP00000271015,ENSP00000274335,ENSP00000303242,ENSP00000305651,ENSP00000308541,ENSP00000343313,ENSP00000354458,ENSP00000380252,ENSP00000387699
GO.0032879	regulation of localization	AAMP,ATG5,CD36,CREB1,CXCL10,ETS1,F2,GOPC,IL5,MERTK,NFE2L2,PIK3R1,PLAU	0.00196	ENSP00000231454,ENSP00000248450,ENSP00000274335,ENSP00000295408,ENSP00000305651,ENSP00000308165,ENSP00000308541,ENSP00000343313,ENSP00000357484,ENSP00000361850,ENSP00000376436,ENSP00000380252,ENSP00000387699
GO.0070887	cellular response to chemical stimulus	CD36,CXCL10,DICER1,ETS1,FLT3,IL1R1,IL5,ITGB2,LYN,NFE2L2,PIK3R1,PLAU,STAT1	0.002	ENSP00000231454,ENSP00000233946,ENSP00000241453,ENSP00000274335,ENSP00000303242,ENSP00000305651,ENSP00000308165,ENSP00000343745,ENSP00000354394,ENSP00000361850,ENSP00000376436,ENSP00000380252,ENSP00000428924
GO.0060396	growth hormone receptor signaling pathway	LYN,PIK3R1,STAT1	0.00203	ENSP00000274335,ENSP00000354394,ENSP00000428924
GO.0001817	regulation of cytokine production	ACE2,BCL10,CD36,CREB1,IFIH1,PIK3R1,XRCC5	0.00206	ENSP00000252519,ENSP00000263642,ENSP00000271015,ENSP00000274335,ENSP00000308165,ENSP00000375977,ENSP00000387699
GO.0002700	regulation of production of molecular mediator of immune response	ATG5,BCL10,CD36,IL5	0.00206	ENSP00000231454,ENSP00000271015,ENSP00000308165,ENSP00000343313
GO.0051249	regulation of lymphocyte activation	BCL10,FLT3,IL5,LYN,MERTK,PIK3R1	0.00206	ENSP00000231454,ENSP00000241453,ENSP00000271015,ENSP00000274335,ENSP00000295408,ENSP00000428924
GO.0071378	cellular response to growth hormone stimulus	LYN,PIK3R1,STAT1	0.00212	ENSP00000274335,ENSP00000354394,ENSP00000428924
GO.0016477	cell migration	AAMP,CXCL10,F2,ITGB2,LYN,MERTK,PIK3R1,PLAU	0.0022	ENSP00000248450,ENSP00000274335,ENSP00000295408,ENSP00000303242,ENSP00000305651,ENSP00000308541,ENSP00000361850,ENSP00000428924
GO.0006928	movement of cell or subcellular component	AAMP,CREB1,CXCL10,ETS1,F2,ITGB2,LYN,MERTK,PIK3R1,PLAU	0.00254	ENSP00000248450,ENSP00000274335,ENSP00000295408,ENSP00000303242,ENSP00000305651,ENSP00000308541,ENSP00000361850,ENSP00000376436,ENSP00000387699,ENSP00000428924
GO.0001819	positive regulation of cytokine production	BCL10,CD36,CREB1,IFIH1,PIK3R1,XRCC5	0.00263	ENSP00000263642,ENSP00000271015,ENSP00000274335,ENSP00000308165,ENSP00000375977,ENSP00000387699
GO.0046425	regulation of JAK-STAT cascade	ELP2,FLT3,IL5,LYN	0.00263	ENSP00000231454,ENSP00000241453,ENSP00000414851,ENSP00000428924
GO.0019222	regulation of metabolic process	ACE2,ASCC3,ATG5,C8A,CD36,CREB1,CXCL10,DICER1,ELP2,ETS1,F2,FLT3,GOPC,ITGA3,ITGB2,NFE2L2,NFKBIZ,PIK3R1,PLAU,STAT1,XRCC5	0.00264	ENSP00000007722,ENSP00000241453,ENSP00000252519,ENSP00000274335,ENSP00000303242,ENSP00000305651,ENSP00000308165,ENSP00000308541,ENSP00000325663,ENSP00000343313,ENSP00000343745,ENSP00000354394,ENSP00000354458,ENSP00000357484,ENSP00000358159,ENSP00000361850,ENSP00000375977,ENSP00000376436,ENSP00000380252,ENSP00000387699,ENSP00000414851
GO.0051272	positive regulation of cellular component movement	AAMP,CXCL10,ETS1,ITGA3,PIK3R1,PLAU	0.00265	ENSP00000007722,ENSP00000248450,ENSP00000274335,ENSP00000305651,ENSP00000361850,ENSP00000376436
GO.0045088	regulation of innate immune response	BCL10,CREB1,IFIH1,ITGB2,LYN,STAT1	0.0028	ENSP00000263642,ENSP00000271015,ENSP00000303242,ENSP00000354394,ENSP00000387699,ENSP00000428924
GO.0010628	positive regulation of gene expression	BCL10,CREB1,CXCL10,DICER1,ETS1,FLI1,IL5,ITGA3,NFE2L2,PIK3R1,STAT1	0.00281	ENSP00000007722,ENSP00000231454,ENSP00000271015,ENSP00000274335,ENSP00000305651,ENSP00000343745,ENSP00000354394,ENSP00000376436,ENSP00000380252,ENSP00000387699,ENSP00000399985
GO.0031325	positive regulation of cellular metabolic process	ACE2,ATG5,CD36,CREB1,CXCL10,DICER1,ETS1,F2,FLI1,FLT3,NFE2L2,PIK3R1,PLAU,STAT1	0.00288	ENSP00000241453,ENSP00000252519,ENSP00000274335,ENSP00000305651,ENSP00000308165,ENSP00000308541,ENSP00000343313,ENSP00000343745,ENSP00000354394,ENSP00000361850,ENSP00000376436,ENSP00000380252,ENSP00000387699,ENSP00000399985
GO.0050730	regulation of peptidyl-tyrosine phosphorylation	CD36,FLT3,IL5,ITGB2,LYN	0.00288	ENSP00000231454,ENSP00000241453,ENSP00000303242,ENSP00000308165,ENSP00000428924
GO.1901701	cellular response to oxygen-containing compound	CD36,CXCL10,ETS1,IL1R1,LYN,NFE2L2,PIK3R1,PLAU	0.00297	ENSP00000233946,ENSP00000274335,ENSP00000305651,ENSP00000308165,ENSP00000361850,ENSP00000376436,ENSP00000380252,ENSP00000428924
GO.0050776	regulation of immune response	ATG5,BCL10,C8A,CREB1,IFIH1,ITGB2,PIK3R1,STAT1	0.00299	ENSP00000263642,ENSP00000271015,ENSP00000274335,ENSP00000303242,ENSP00000343313,ENSP00000354394,ENSP00000354458,ENSP00000387699
GO.0010033	response to organic substance	BCL10,CD36,DICER1,ETS1,FLT3,IL1R1,IL5,ITGA3,LYN,NFE2L2,PIK3R1,PLAU,STAT1	0.00335	ENSP00000007722,ENSP00000231454,ENSP00000233946,ENSP00000241453,ENSP00000271015,ENSP00000274335,ENSP00000308165,ENSP00000343745,ENSP00000354394,ENSP00000361850,ENSP00000376436,ENSP00000380252,ENSP00000428924
